# Supplementary material for: Factors affecting the healthcare utilization from Shasthyo Suroksha Karmasuchi scheme among the below-poverty-line population in one subdistrict in Bangladesh: a cross sectional study
Source: BMC Health Serv Res. 2022 Jul 8;22:885. doi: 10.1186/s12913-022-08254-1 (PMC9270808; doi:10.1186/s12913-022-08254-1)
Supplement: Supplementary file 2 — Additional file 2. [file 12913_2022_8254_MOESM2_ESM.xls]

## Sheet: Sheet1
hhid	seek_care	visit_type	hhsize	gender	age_group	marital_status2	education2	occupation2	suff_illness	disease_cat2	type_provider	provider_ownership	know_abtssk	mtp_sts	ssk_upz
493	1	2	4 - 5 member	male	60+ Eldelery	Married	No institutional education	Agricultural/labor	1	Communicable	non-MTP	Traditional/other	yes	Non MTP	non-SSK
208	1	2	6+ member	male	<= 18	NA/Children	Not applicable	Not applicable	1	Communicable	other MTP	Private	yes	MTP	non-SSK
35	1	2	< 4 members	male	18-60 Adult	Single	Primary level	Agricultural/labor	1	Communicable	non-MTP	Public	No	Non MTP	non-SSK
35	1	2	< 4 members	female	18-60 Adult	Married	No institutional education	Unemployed	1	Communicable	non-MTP	Pharmacy	No	Non MTP	non-SSK
787	1	2	< 4 members	female	18-60 Adult	Married	No institutional education	House wife	1	Communicable	non-MTP	Pharmacy	yes	Non MTP	non-SSK
251	1	2	4 - 5 member	male	18-60 Adult	Married	No institutional education	Unemployed	1	Communicable	other MTP	Private	yes	MTP	non-SSK
490	1	2	4 - 5 member	male	<= 18	NA/Children	Not applicable	Not applicable	1	Communicable	SSK UHC	Public	yes	MTP	upz
36	1	2	< 4 members	male	<= 18	NA/Children	Not applicable	Not applicable	1	Communicable	other MTP	Private	No	MTP	non-SSK
158	1	2	4 - 5 member	male	18-60 Adult	Married	No institutional education	Agricultural/labor	1	Communicable	non-MTP	Public	yes	Non MTP	non-SSK
822	1	2	< 4 members	male	<= 18	Single	Secondary level and above	Student	1	Communicable	non-MTP	Public	yes	Non MTP	non-SSK
569	1	2	< 4 members	female	18-60 Adult	Married	No institutional education	House wife	1	Communicable	other MTP	Private	yes	MTP	non-SSK
624	1	1	< 4 members	female	18-60 Adult	Widow/seperated	No institutional education	Unemployed	1	Communicable	SSK UHC	Public	yes	MTP	upz
152	1	2	< 4 members	female	60+ Eldelery	Married	No institutional education	House wife	1	Communicable	non-MTP	Traditional/other	yes	Non MTP	non-SSK
651	1	2	4 - 5 member	male	60+ Eldelery	Married	No institutional education	Agricultural/labor	1	Communicable	non-MTP	Pharmacy	yes	Non MTP	non-SSK
395	1	2	6+ member	female	18-60 Adult	Married	Primary level	House wife	1	Communicable	non-MTP	Traditional/other	yes	Non MTP	non-SSK
794	1	2	4 - 5 member	male	18-60 Adult	Married	Secondary level and above	Transport worker	1	Communicable	non-MTP	Pharmacy	No	Non MTP	non-SSK
43	1	2	4 - 5 member	male	18-60 Adult	Married	No institutional education	Service worker)	1	Communicable	non-MTP	Public	No	Non MTP	non-SSK
60	1	2	< 4 members	female	60+ Eldelery	Married	No institutional education	House wife	1	Communicable	non-MTP	Traditional/other	No	Non MTP	non-SSK
475	1	2	4 - 5 member	female	18-60 Adult	Married	Primary level	House wife	1	Communicable	other MTP	Public	yes	MTP	non-SSK
656	1	1	< 4 members	female	18-60 Adult	Married	Primary level	House wife	1	Communicable	SSK UHC	Public	yes	MTP	upz
423	1	2	4 - 5 member	male	60+ Eldelery	Married	No institutional education	Transport worker	1	Communicable	non-MTP	Pharmacy	yes	Non MTP	non-SSK
538	1	2	< 4 members	female	18-60 Adult	Married	No institutional education	House wife	1	Communicable	non-MTP	Pharmacy	yes	Non MTP	non-SSK
384	1	2	4 - 5 member	male	<= 18	NA/Children	Not applicable	Not applicable	1	Communicable	non-MTP	Pharmacy	yes	Non MTP	non-SSK
558	1	2	< 4 members	female	18-60 Adult	Married	Secondary level and above	House wife	1	Communicable	non-MTP	Public	yes	Non MTP	non-SSK
662	1	2	6+ member	male	60+ Eldelery	Married	No institutional education	Unemployed	1	Communicable	other MTP	Private	yes	MTP	non-SSK
785	1	2	4 - 5 member	male	18-60 Adult	Married	Secondary level and above	Small business	1	Communicable	other MTP	Private	yes	MTP	non-SSK
788	1	2	4 - 5 member	male	<= 18	Married	Primary level	Service worker)	1	Communicable	non-MTP	Public	yes	Non MTP	non-SSK
206	1	2	< 4 members	male	60+ Eldelery	Married	No institutional education	Unemployed	1	Communicable	non-MTP	Public	No	Non MTP	non-SSK
574	1	1	4 - 5 member	female	18-60 Adult	Married	No institutional education	House wife	1	Communicable	SSK UHC	Public	yes	MTP	upz
729	1	2	< 4 members	male	18-60 Adult	Married	No institutional education	Service worker)	1	Communicable	non-MTP	Pharmacy	No	Non MTP	non-SSK
221	1	2	4 - 5 member	male	18-60 Adult	Married	No institutional education	Agricultural/labor	1	Communicable	non-MTP	Pharmacy	yes	Non MTP	non-SSK
517	2		4 - 5 member	female	18-60 Adult	Married	Primary level	House wife	1	Communicable			No
52	1	2	< 4 members	male	18-60 Adult	Married	No institutional education	Service worker)	1	Communicable	other MTP	Private	yes	MTP	non-SSK
688	1	2	4 - 5 member	female	18-60 Adult	Married	No institutional education	House wife	1	Communicable	non-MTP	Pharmacy	yes	Non MTP	non-SSK
225	1	2	6+ member	male	<= 18	NA/Children	Not applicable	Not applicable	1	Communicable	non-MTP	Traditional/other	yes	Non MTP	non-SSK
584	1	2	< 4 members	male	<= 18	NA/Children	Not applicable	Not applicable	1	Communicable	other MTP	Private	yes	MTP	non-SSK
318	1	2	4 - 5 member	female	<= 18	Single	Secondary level and above	Student	1	Communicable	SSK UHC	Public	yes	MTP	upz
493	1	2	4 - 5 member	female	<= 18	Single	Secondary level and above	Student	1	Communicable	non-MTP	Traditional/other	yes	Non MTP	non-SSK
603	1	2	< 4 members	male	<= 18	NA/Children	Not applicable	Not applicable	1	Communicable	non-MTP	Traditional/other	yes	Non MTP	non-SSK
715	2		4 - 5 member	male	18-60 Adult	Married	No institutional education	Agricultural/labor	1	Communicable			yes
531	1	2	4 - 5 member	male	18-60 Adult	Married	No institutional education	Small business	1	Communicable	non-MTP	Traditional/other	yes	Non MTP	non-SSK
601	1	2	4 - 5 member	male	<= 18	NA/Children	Not applicable	Not applicable	1	Communicable	non-MTP	Traditional/other	yes	Non MTP	non-SSK
678	2		4 - 5 member	female	18-60 Adult	Widow/seperated	No institutional education	House wife	1	Communicable			yes
233	1	2	4 - 5 member	male	18-60 Adult	Married	Primary level	Small business	1	Communicable	non-MTP	Pharmacy	yes	Non MTP	non-SSK
600	1	2	< 4 members	female	60+ Eldelery	Widow/seperated	No institutional education	Unemployed	1	Communicable	SSK UHC	Public	yes	MTP	upz
43	1	2	4 - 5 member	male	18-60 Adult	Married	No institutional education	Service worker)	1	Communicable	non-MTP	Pharmacy	No	Non MTP	non-SSK
372	2		4 - 5 member	female	18-60 Adult	Married	Primary level	House wife	1	Communicable			yes
31	1	2	6+ member	female	18-60 Adult	Married	No institutional education	House wife	1	Communicable	non-MTP	Traditional/other	yes	Non MTP	non-SSK
497	1	2	< 4 members	male	18-60 Adult	Married	Primary level	Agricultural/labor	1	Communicable	other MTP	Public	yes	MTP	non-SSK
295	1	2	< 4 members	male	60+ Eldelery	Married	Secondary level and above	Disabled	1	Communicable	non-MTP	Pharmacy	yes	Non MTP	non-SSK
703	1	2	4 - 5 member	male	<= 18	Single	Secondary level and above	Student	1	Communicable	non-MTP	Pharmacy	yes	Non MTP	non-SSK
332	1	2	< 4 members	female	18-60 Adult	Married	No institutional education	House wife	1	Communicable	non-MTP	Traditional/other	yes	Non MTP	non-SSK
504	1	2	< 4 members	female	18-60 Adult	Married	Primary level	House wife	1	Communicable	other MTP	Private	yes	MTP	non-SSK
319	1	2	4 - 5 member	female	<= 18	NA/Children	Not applicable	Not applicable	1	Communicable	SSK UHC	Public	yes	MTP	upz
822	2		< 4 members	male	<= 18	Single	Secondary level and above	Student	1	Communicable			yes
403	1	2	4 - 5 member	male	18-60 Adult	Married	No institutional education	Unemployed	1	Communicable	non-MTP	Traditional/other	No	Non MTP	non-SSK
225	1	1	6+ member	female	<= 18	Married	Secondary level and above	Student	1	Communicable	other MTP	Public	yes	MTP	non-SSK
142	1	2	4 - 5 member	male	18-60 Adult	Married	Primary level	Agricultural/labor	1	Communicable	non-MTP	Pharmacy	yes	Non MTP	non-SSK
561	1	2	< 4 members	male	<= 18	NA/Children	Not applicable	Not applicable	1	Communicable	SSK UHC	Public	yes	MTP	upz
147	1	2	4 - 5 member	male	<= 18	Single	Primary level	Student	1	Communicable	non-MTP	Pharmacy	yes	Non MTP	non-SSK
299	1	2	4 - 5 member	female	18-60 Adult	Married	No institutional education	House wife	1	Communicable	other MTP	Public	yes	MTP	non-SSK
50	1	2	4 - 5 member	male	18-60 Adult	Single	Secondary level and above	Student	1	Communicable	other MTP	Private	yes	MTP	non-SSK
146	1	1	4 - 5 member	male	<= 18	NA/Children	Not applicable	Not applicable	1	Communicable	other MTP	Public	No	MTP	non-SSK
745	1	2	4 - 5 member	female	18-60 Adult	Married	No institutional education	House wife	1	Communicable	non-MTP	Pharmacy	No	Non MTP	non-SSK
186	1	2	4 - 5 member	female	18-60 Adult	Married	Primary level	House wife	1	Communicable	other MTP	NGO	yes	MTP	non-SSK
413	1	2	< 4 members	male	18-60 Adult	Single	No institutional education	Student	1	Communicable	non-MTP	Pharmacy	yes	Non MTP	non-SSK
468	1	2	4 - 5 member	female	<= 18	NA/Children	Not applicable	Not applicable	1	Communicable	non-MTP	Pharmacy	yes	Non MTP	non-SSK
144	1	2	4 - 5 member	male	18-60 Adult	Married	No institutional education	Unemployed	1	Communicable	non-MTP	Traditional/other	yes	Non MTP	non-SSK
664	1	2	4 - 5 member	female	<= 18	NA/Children	Not applicable	Not applicable	1	Communicable	SSK UHC	Public	yes	MTP	upz
44	1	1	4 - 5 member	male	18-60 Adult	Married	No institutional education	Agricultural/labor	1	Communicable	other MTP	Public	yes	MTP	non-SSK
70	1	2	< 4 members	female	18-60 Adult	Married	Primary level	House wife	1	Communicable	non-MTP	Traditional/other	yes	Non MTP	non-SSK
744	1	2	< 4 members	male	18-60 Adult	Married	No institutional education	Transport worker	1	Communicable	non-MTP	Public	No	Non MTP	non-SSK
370	1	2	< 4 members	male	60+ Eldelery	Married	Primary level	Unemployed	1	Communicable	non-MTP	Pharmacy	yes	Non MTP	non-SSK
649	1	1	4 - 5 member	female	18-60 Adult	Married	No institutional education	House wife	1	Communicable	SSK UHC	Public	yes	MTP	upz
63	1	2	4 - 5 member	male	18-60 Adult	Married	No institutional education	Small business	1	Communicable	non-MTP	Pharmacy	No	Non MTP	non-SSK
358	1	2	4 - 5 member	female	60+ Eldelery	Widow/seperated	No institutional education	House wife	1	Communicable	other MTP	Private	yes	MTP	non-SSK
117	1	2	4 - 5 member	female	18-60 Adult	Married	No institutional education	Small business	1	Communicable	non-MTP	Pharmacy	yes	Non MTP	non-SSK
741	1	2	< 4 members	female	<= 18	NA/Children	Not applicable	Not applicable	1	Communicable	non-MTP	Pharmacy	yes	Non MTP	non-SSK
128	1	2	4 - 5 member	male	60+ Eldelery	Married	No institutional education	Agricultural/labor	1	Communicable	non-MTP	Pharmacy	yes	Non MTP	non-SSK
294	1	2	6+ member	male	18-60 Adult	Single	Secondary level and above	Small business	1	Communicable	non-MTP	Traditional/other	yes	Non MTP	non-SSK
450	2		4 - 5 member	female	18-60 Adult	Married	No institutional education	Agricultural/labor	1	Communicable			No
131	1	2	4 - 5 member	female	18-60 Adult	Married	Primary level	House wife	1	Communicable	non-MTP	Traditional/other	yes	Non MTP	non-SSK
693	1	2	4 - 5 member	male	18-60 Adult	Married	No institutional education	Agricultural/labor	1	Communicable	non-MTP	Traditional/other	No	Non MTP	non-SSK
133	1	2	< 4 members	male	<= 18	Single	Secondary level and above	Student	1	Communicable	non-MTP	Traditional/other	yes	Non MTP	non-SSK
24	1	2	4 - 5 member	male	<= 18	NA/Children	Not applicable	Not applicable	1	Communicable	non-MTP	Pharmacy	yes	Non MTP	non-SSK
667	1	2	4 - 5 member	male	<= 18	Single	Primary level	Student	1	Communicable	other MTP	Private	yes	MTP	non-SSK
177	1	2	4 - 5 member	female	<= 18	Single	Primary level	Student	1	Communicable	non-MTP	Traditional/other	yes	Non MTP	non-SSK
314	2		4 - 5 member	female	<= 18	Single	Primary level	Student	1	Communicable			yes
79	1	2	< 4 members	female	<= 18	Single	Secondary level and above	Student	1	Communicable	other MTP	Private	No	MTP	non-SSK
800	1	2	< 4 members	female	18-60 Adult	Married	No institutional education	House wife	1	Communicable	non-MTP	Traditional/other	yes	Non MTP	non-SSK
573	1	2	4 - 5 member	male	<= 18	NA/Children	Not applicable	Not applicable	1	Communicable	SSK UHC	Public	yes	MTP	upz
163	1	2	< 4 members	male	<= 18	Single	Secondary level and above	Student	1	Communicable	non-MTP	Public	No	Non MTP	non-SSK
237	1	2	6+ member	male	60+ Eldelery	Married	No institutional education	Agricultural/labor	1	Communicable	non-MTP	Pharmacy	yes	Non MTP	non-SSK
565	1	2	6+ member	male	<= 18	NA/Children	Not applicable	Not applicable	1	Communicable	non-MTP	Pharmacy	yes	Non MTP	non-SSK
139	1	2	4 - 5 member	male	18-60 Adult	Married	Secondary level and above	Agricultural/labor	1	Communicable	non-MTP	Pharmacy	yes	Non MTP	non-SSK
233	1	2	4 - 5 member	male	18-60 Adult	Married	Primary level	Small business	1	Communicable	non-MTP	Public	yes	Non MTP	non-SSK
204	1	2	4 - 5 member	male	<= 18	NA/Children	Not applicable	Not applicable	1	Communicable	non-MTP	Pharmacy	yes	Non MTP	non-SSK
421	1	2	4 - 5 member	male	18-60 Adult	Married	No institutional education	Small business	1	Communicable	non-MTP	Pharmacy	No	Non MTP	non-SSK
26	1	2	4 - 5 member	male	<= 18	Single	No institutional education	Student	1	Communicable	non-MTP	Traditional/other	No	Non MTP	non-SSK
155	1	2	4 - 5 member	male	<= 18	Single	Secondary level and above	Unemployed	1	Communicable	non-MTP	Pharmacy	yes	Non MTP	non-SSK
172	1	2	4 - 5 member	female	<= 18	Single	Primary level	Student	1	Communicable	non-MTP	Pharmacy	yes	Non MTP	non-SSK
595	1	2	4 - 5 member	male	18-60 Adult	Married	Primary level	Unemployed	1	Communicable	SSK UHC	Public	yes	MTP	upz
481	1	2	4 - 5 member	female	18-60 Adult	Married	Secondary level and above	Unemployed	1	Communicable	other MTP	Private	yes	MTP	non-SSK
567	2		6+ member	male	18-60 Adult	Married	Secondary level and above	Unemployed	1	Non-communicable			yes
359	2		< 4 members	female	18-60 Adult	Married	Primary level	House wife	1	Non-communicable			No
588	1	2	4 - 5 member	female	18-60 Adult	Married	Secondary level and above	House wife	1	Non-communicable	other MTP	Public	yes	MTP	non-SSK
263	2		< 4 members	female	60+ Eldelery	Widow/seperated	No institutional education	Unemployed	1	Non-communicable			yes
614	1	2	< 4 members	female	18-60 Adult	Married	No institutional education	House wife	1	Non-communicable	non-MTP	Pharmacy	yes	Non MTP	non-SSK
625	2		6+ member	female	18-60 Adult	Married	No institutional education	House wife	1	Non-communicable			No
107	1	2	4 - 5 member	female	18-60 Adult	Married	Secondary level and above	House wife	1	Non-communicable	other MTP	Private	No	MTP	non-SSK
629	1	2	4 - 5 member	female	18-60 Adult	Married	Primary level	House wife	1	Non-communicable	other MTP	Private	yes	MTP	non-SSK
720	2		4 - 5 member	male	18-60 Adult	Married	Primary level	Unemployed	1	Non-communicable			yes
113	2		4 - 5 member	male	60+ Eldelery	Widow/seperated	No institutional education	Unemployed	1	Non-communicable			yes
170	1	2	4 - 5 member	male	18-60 Adult	Married	Secondary level and above	Small business	1	Non-communicable	other MTP	Public	yes	MTP	non-SSK
302	1	2	4 - 5 member	female	18-60 Adult	Married	No institutional education	House wife	1	Non-communicable	non-MTP	Pharmacy	yes	Non MTP	non-SSK
65	1	2	4 - 5 member	female	18-60 Adult	Married	No institutional education	House wife	1	Non-communicable	other MTP	Public	yes	MTP	non-SSK
398	1	2	< 4 members	female	18-60 Adult	Widow/seperated	Primary level	House wife	1	Non-communicable	other MTP	Private	yes	MTP	non-SSK
819	2		4 - 5 member	female	18-60 Adult	Married	No institutional education	House wife	1	Non-communicable			yes
512	2		6+ member	male	18-60 Adult	Married	Secondary level and above	Agricultural/labor	1	Non-communicable			yes
585	1	2	4 - 5 member	female	18-60 Adult	Married	Primary level	House wife	1	Non-communicable	SSK UHC	Public	yes	MTP	upz
695	2		4 - 5 member	male	18-60 Adult	Married	Secondary level and above	Small business	1	Non-communicable			No
261	2		< 4 members	female	18-60 Adult	Married	No institutional education	House wife	1	Non-communicable			yes
122	1	2	< 4 members	female	18-60 Adult	Married	No institutional education	House wife	1	Non-communicable	other MTP	Private	No	MTP	non-SSK
67	2		4 - 5 member	female	18-60 Adult	Married	Primary level	House wife	1	Non-communicable			yes
227	1	2	6+ member	male	18-60 Adult	Married	No institutional education	Small business	1	Non-communicable	other MTP	Private	yes	MTP	non-SSK
407	2		< 4 members	male	18-60 Adult	Married	Primary level	Agricultural/labor	1	Non-communicable			yes
556	2		4 - 5 member	female	18-60 Adult	Married	No institutional education	House wife	1	Non-communicable			yes
179	2		< 4 members	female	18-60 Adult	Married	No institutional education	House wife	1	Non-communicable			No
676	2		4 - 5 member	female	18-60 Adult	Married	Primary level	House wife	1	Non-communicable			yes
178	1	2	< 4 members	female	18-60 Adult	Married	No institutional education	House wife	1	Non-communicable	other MTP	Private	No	MTP	non-SSK
176	1	2	4 - 5 member	female	18-60 Adult	Married	No institutional education	House wife	1	Non-communicable	other MTP	Public	yes	MTP	non-SSK
812	2		4 - 5 member	male	60+ Eldelery	Married	No institutional education	Unemployed	1	Non-communicable			yes
86	1	2	4 - 5 member	male	60+ Eldelery	Married	No institutional education	Unemployed	1	Non-communicable	non-MTP	Traditional/other	yes	Non MTP	non-SSK
82	2		4 - 5 member	male	18-60 Adult	Married	No institutional education	Unemployed	1	Non-communicable			yes
335	1	2	< 4 members	male	18-60 Adult	Married	No institutional education	Small business	1	Non-communicable	non-MTP	Pharmacy	yes	Non MTP	non-SSK
276	2		4 - 5 member	male	18-60 Adult	Married	No institutional education	Transport worker	1	Non-communicable			yes
202	2		< 4 members	male	<= 18	Single	Secondary level and above	Student	1	Non-communicable			yes
378	1	2	< 4 members	female	18-60 Adult	Married	No institutional education	Agricultural/labor	1	Non-communicable	non-MTP	Pharmacy	yes	Non MTP	non-SSK
683	2		4 - 5 member	female	18-60 Adult	Widow/seperated	Primary level	House wife	1	Non-communicable			yes
564	2		< 4 members	male	18-60 Adult	Married	No institutional education	Agricultural/labor	1	Non-communicable			yes
301	1	2	< 4 members	female	18-60 Adult	Married	No institutional education	House wife	1	Non-communicable	SSK UHC	Public	yes	MTP	upz
42	1	1	6+ member	male	60+ Eldelery	Married	No institutional education	Unemployed	1	Non-communicable	SSK UHC	Public	yes	MTP	upz
491	2		< 4 members	female	18-60 Adult	Married	No institutional education	House wife	1	Non-communicable			yes
62	1	1	4 - 5 member	female	18-60 Adult	Married	Primary level	House wife	1	Non-communicable	other MTP	Private	No	MTP	non-SSK
408	1	2	< 4 members	female	18-60 Adult	Married	Secondary level and above	House wife	1	Non-communicable	non-MTP	Traditional/other	yes	Non MTP	non-SSK
411	1	2	6+ member	female	18-60 Adult	Married	Primary level	House wife	1	Non-communicable	non-MTP	Traditional/other	No	Non MTP	non-SSK
616	1	2	< 4 members	female	18-60 Adult	Married	No institutional education	House wife	1	Non-communicable	non-MTP	Pharmacy	No	Non MTP	non-SSK
347	2		6+ member	female	18-60 Adult	Widow/seperated	No institutional education	Unemployed	1	Non-communicable			yes
35	1	2	< 4 members	male	60+ Eldelery	Married	No institutional education	Unemployed	1	Non-communicable	other MTP	Private	No	MTP	non-SSK
69	1	2	4 - 5 member	male	18-60 Adult	Married	Secondary level and above	Small business	1	Non-communicable	non-MTP	Pharmacy	yes	Non MTP	non-SSK
754	2		4 - 5 member	male	18-60 Adult	Married	No institutional education	Unemployed	1	Non-communicable			yes
48	1	2	4 - 5 member	female	18-60 Adult	Married	Primary level	House wife	1	Non-communicable	other MTP	Public	No	MTP	non-SSK
275	2		4 - 5 member	female	18-60 Adult	Widow/seperated	No institutional education	House wife	1	Non-communicable			yes
795	1	2	< 4 members	female	18-60 Adult	Married	Primary level	House wife	1	Non-communicable	other MTP	NGO	yes	MTP	non-SSK
23	1	2	< 4 members	male	60+ Eldelery	Married	Secondary level and above	Small business	1	Non-communicable	non-MTP	Public	yes	Non MTP	non-SSK
578	1	2	< 4 members	female	<= 18	Single	Primary level	Student	1	Non-communicable	SSK UHC	Public	yes	MTP	upz
708	1	2	4 - 5 member	female	<= 18	Single	Secondary level and above	Student	1	Non-communicable	other MTP	Private	No	MTP	non-SSK
467	2		4 - 5 member	female	18-60 Adult	Married	No institutional education	Agricultural/labor	1	Non-communicable			yes
495	1	2	4 - 5 member	male	18-60 Adult	Married	Primary level	Small business	1	Non-communicable	non-MTP	Public	yes	Non MTP	non-SSK
348	2		4 - 5 member	male	18-60 Adult	Married	No institutional education	Agricultural/labor	1	Non-communicable			yes
404	2		4 - 5 member	female	18-60 Adult	Married	No institutional education	House wife	1	Non-communicable			yes
102	2		4 - 5 member	male	18-60 Adult	Married	Secondary level and above	Small business	1	Non-communicable			yes
676	2		4 - 5 member	female	18-60 Adult	Married	Primary level	House wife	1	Non-communicable			yes
68	2		4 - 5 member	male	18-60 Adult	Married	No institutional education	Agricultural/labor	1	Non-communicable			No
623	2		4 - 5 member	female	18-60 Adult	Married	No institutional education	House wife	1	Non-communicable			yes
701	2		6+ member	female	18-60 Adult	Married	No institutional education	House wife	1	Non-communicable			yes
246	2		6+ member	female	18-60 Adult	Married	No institutional education	House wife	1	Non-communicable			yes
786	1	2	6+ member	female	18-60 Adult	Married	No institutional education	House wife	1	Non-communicable	other MTP	Private	No	MTP	non-SSK
662	1	2	6+ member	female	18-60 Adult	Married	No institutional education	House wife	1	Non-communicable	non-MTP	Pharmacy	yes	Non MTP	non-SSK
138	2		< 4 members	male	18-60 Adult	Married	No institutional education	Agricultural/labor	1	Non-communicable			No
57	2		< 4 members	male	18-60 Adult	Married	Secondary level and above	Small business	1	Non-communicable			No
793	1	2	< 4 members	male	18-60 Adult	Married	No institutional education	Small business	1	Non-communicable	non-MTP	Pharmacy	yes	Non MTP	non-SSK
806	2		4 - 5 member	male	18-60 Adult	Married	No institutional education	Transport worker	1	Non-communicable			No
710	1	2	4 - 5 member	female	18-60 Adult	Married	No institutional education	House wife	1	Non-communicable	non-MTP	Pharmacy	No	Non MTP	non-SSK
545	1	2	< 4 members	male	18-60 Adult	Married	No institutional education	Transport worker	1	Non-communicable	other MTP	Private	No	MTP	non-SSK
717	1	2	6+ member	female	60+ Eldelery	Married	No institutional education	House wife	1	Non-communicable	other MTP	Private	yes	MTP	non-SSK
40	1	2	< 4 members	female	18-60 Adult	Married	No institutional education	House wife	1	Non-communicable	other MTP	Private	No	MTP	non-SSK
259	1	2	4 - 5 member	female	60+ Eldelery	Widow/seperated	No institutional education	Small business	1	Non-communicable	other MTP	Private	No	MTP	non-SSK
134	1	2	4 - 5 member	male	18-60 Adult	Married	Primary level	Service worker)	1	Non-communicable	other MTP	Private	yes	MTP	non-SSK
416	1	2	4 - 5 member	female	<= 18	NA/Children	Not applicable	Not applicable	1	Non-communicable	other MTP	Private	yes	MTP	non-SSK
182	2		< 4 members	female	60+ Eldelery	Married	No institutional education	House wife	1	Non-communicable			No
40	1	2	< 4 members	male	18-60 Adult	Married	No institutional education	Agricultural/labor	1	Non-communicable	other MTP	Private	No	MTP	non-SSK
692	2		4 - 5 member	female	60+ Eldelery	Widow/seperated	No institutional education	Disabled	1	Non-communicable			yes
170	1	2	4 - 5 member	female	18-60 Adult	Married	Secondary level and above	House wife	1	Non-communicable	other MTP	NGO	yes	MTP	non-SSK
50	1	2	4 - 5 member	male	18-60 Adult	Married	No institutional education	Agricultural/labor	1	Non-communicable	non-MTP	Public	yes	Non MTP	non-SSK
707	1	2	4 - 5 member	female	18-60 Adult	Widow/seperated	No institutional education	House wife	1	Non-communicable	non-MTP	Pharmacy	yes	Non MTP	non-SSK
608	1	2	< 4 members	female	18-60 Adult	Married	No institutional education	House wife	1	Non-communicable	non-MTP	Pharmacy	No	Non MTP	non-SSK
126	1	2	4 - 5 member	female	18-60 Adult	Married	Secondary level and above	House wife	1	Non-communicable	non-MTP	Traditional/other	No	Non MTP	non-SSK
395	2		6+ member	female	18-60 Adult	Married	Primary level	House wife	1	Non-communicable			yes
793	2		< 4 members	female	18-60 Adult	Married	No institutional education	Agricultural/labor	1	Non-communicable			yes
107	1	2	4 - 5 member	male	18-60 Adult	Married	Secondary level and above	Service worker)	1	Non-communicable	other MTP	Private	No	MTP	non-SSK
463	1	2	< 4 members	female	18-60 Adult	Married	Primary level	Agricultural/labor	1	Non-communicable	non-MTP	Traditional/other	No	Non MTP	non-SSK
611	1	2	< 4 members	male	18-60 Adult	Married	No institutional education	Transport worker	1	Non-communicable	non-MTP	Pharmacy	yes	Non MTP	non-SSK
474	1	2	< 4 members	male	60+ Eldelery	Married	No institutional education	Agricultural/labor	1	Non-communicable	non-MTP	Pharmacy	yes	Non MTP	non-SSK
730	1	2	4 - 5 member	male	18-60 Adult	Married	No institutional education	Service worker)	1	Non-communicable	non-MTP	Pharmacy	No	Non MTP	non-SSK
567	1	2	6+ member	female	18-60 Adult	Married	Secondary level and above	Service worker)	1	Non-communicable	other MTP	Public	yes	MTP	non-SSK
760	1	2	< 4 members	female	18-60 Adult	Married	Primary level	House wife	1	Non-communicable	SSK UHC	Public	yes	MTP	upz
692	2		4 - 5 member	male	18-60 Adult	Married	Secondary level and above	Small business	1	Non-communicable			yes
440	2		6+ member	male	60+ Eldelery	Married	No institutional education	Disabled	1	Non-communicable			yes
368	1	2	< 4 members	male	18-60 Adult	Single	Primary level	Agricultural/labor	1	Non-communicable	non-MTP	Traditional/other	yes	Non MTP	non-SSK
739	1	2	< 4 members	female	18-60 Adult	Married	No institutional education	House wife	1	Non-communicable	other MTP	Public	No	MTP	non-SSK
135	1	2	4 - 5 member	female	60+ Eldelery	Married	No institutional education	House wife	1	Non-communicable	other MTP	Public	No	MTP	non-SSK
722	2		4 - 5 member	female	18-60 Adult	Married	No institutional education	Small business	1	Non-communicable			No
798	1	2	< 4 members	female	18-60 Adult	Married	No institutional education	House wife	1	Non-communicable	non-MTP	Pharmacy	yes	Non MTP	non-SSK
709	2		6+ member	female	18-60 Adult	Married	No institutional education	House wife	1	Non-communicable			yes
67	1	2	4 - 5 member	male	18-60 Adult	Married	Secondary level and above	Agricultural/labor	1	Non-communicable	other MTP	Private	yes	MTP	non-SSK
632	2		4 - 5 member	male	<= 18	Single	Primary level	Student	1	Non-communicable			yes
533	1	2	6+ member	male	18-60 Adult	Married	No institutional education	Agricultural/labor	1	Non-communicable	non-MTP	Pharmacy	yes	Non MTP	non-SSK
521	2		< 4 members	male	60+ Eldelery	Married	Secondary level and above	Service worker)	1	Non-communicable			No
607	2		4 - 5 member	female	18-60 Adult	Married	No institutional education	House wife	1	Non-communicable			No
660	2		6+ member	female	18-60 Adult	Married	No institutional education	House wife	1	Non-communicable			yes
515	2		4 - 5 member	female	18-60 Adult	Married	Secondary level and above	House wife	1	Non-communicable			No
534	2		< 4 members	female	18-60 Adult	Married	No institutional education	House wife	1	Non-communicable			yes
21	1	2	4 - 5 member	male	18-60 Adult	Married	Primary level	Agricultural/labor	1	Non-communicable	other MTP	Private	No	MTP	non-SSK
440	1	1	6+ member	male	60+ Eldelery	Married	No institutional education	Disabled	1	Non-communicable	SSK UHC	Public	yes	MTP	upz
684	2		< 4 members	male	18-60 Adult	Married	No institutional education	Unemployed	1	Non-communicable			yes
550	2		6+ member	female	18-60 Adult	Married	No institutional education	House wife	1	Non-communicable			No
121	1	2	6+ member	male	18-60 Adult	Married	Primary level	Transport worker	1	Non-communicable	non-MTP	Traditional/other	yes	Non MTP	non-SSK
684	2		< 4 members	female	18-60 Adult	Married	No institutional education	House wife	1	Non-communicable			yes
429	2		< 4 members	male	18-60 Adult	Married	No institutional education	Small business	1	Non-communicable			yes
731	1	2	< 4 members	female	18-60 Adult	Married	No institutional education	House wife	1	Non-communicable	non-MTP	Pharmacy	No	Non MTP	non-SSK
620	2		4 - 5 member	female	18-60 Adult	Married	Secondary level and above	House wife	1	Non-communicable			yes
424	1	2	4 - 5 member	female	18-60 Adult	Married	No institutional education	Agricultural/labor	1	Non-communicable	other MTP	Public	No	MTP	non-SSK
820	2		< 4 members	female	18-60 Adult	Married	No institutional education	House wife	1	Non-communicable			No
393	1	2	4 - 5 member	male	60+ Eldelery	Married	No institutional education	Agricultural/labor	1	Non-communicable	other MTP	Private	yes	MTP	non-SSK
346	2		< 4 members	male	18-60 Adult	Married	Primary level	Service worker)	1	Non-communicable			No
46	1	2	4 - 5 member	female	18-60 Adult	Married	No institutional education	House wife	1	Non-communicable	other MTP	NGO	No	MTP	non-SSK
51	1	2	< 4 members	female	18-60 Adult	Married	No institutional education	House wife	1	Non-communicable	non-MTP	Pharmacy	No	Non MTP	non-SSK
129	2		4 - 5 member	male	18-60 Adult	Married	No institutional education	Transport worker	1	Non-communicable			yes
502	1	2	4 - 5 member	male	60+ Eldelery	Married	No institutional education	Disabled	1	Non-communicable	non-MTP	Pharmacy	No	Non MTP	non-SSK
665	2		4 - 5 member	male	60+ Eldelery	Married	No institutional education	Agricultural/labor	1	Non-communicable			yes
425	1	2	< 4 members	female	18-60 Adult	Married	No institutional education	House wife	1	Non-communicable	other MTP	Private	yes	MTP	non-SSK
557	1	2	4 - 5 member	male	60+ Eldelery	Married	No institutional education	Agricultural/labor	1	Non-communicable	non-MTP	Traditional/other	yes	Non MTP	non-SSK
494	1	2	6+ member	male	60+ Eldelery	Married	Primary level	Small business	1	Non-communicable	non-MTP	Traditional/other	yes	Non MTP	non-SSK
802	2		< 4 members	female	18-60 Adult	Married	No institutional education	House wife	1	Non-communicable			No
261	1	2	< 4 members	female	18-60 Adult	Married	No institutional education	House wife	1	Non-communicable	other MTP	Private	yes	MTP	non-SSK
64	2		6+ member	female	18-60 Adult	Married	No institutional education	House wife	1	Non-communicable			No
772	1	2	6+ member	female	18-60 Adult	Married	Secondary level and above	House wife	1	Non-communicable	other MTP	Public	No	MTP	non-SSK
155	2		4 - 5 member	female	<= 18	Single	No institutional education	Disabled	1	Non-communicable			yes
87	1	2	4 - 5 member	male	18-60 Adult	Married	Primary level	Transport worker	1	Non-communicable	non-MTP	Pharmacy	No	Non MTP	non-SSK
543	1	2	4 - 5 member	female	18-60 Adult	Married	No institutional education	House wife	1	Non-communicable	non-MTP	Pharmacy	yes	Non MTP	non-SSK
607	2		4 - 5 member	female	18-60 Adult	Married	No institutional education	House wife	1	Non-communicable			No
652	1	2	4 - 5 member	female	18-60 Adult	Married	No institutional education	House wife	1	Non-communicable	other MTP	Private	yes	MTP	non-SSK
315	1	2	4 - 5 member	female	<= 18	Single	No institutional education	Student	1	Non-communicable	other MTP	Private	yes	MTP	non-SSK
138	2		< 4 members	female	<= 18	Single	No institutional education	Disabled	1	Non-communicable			No
712	2		< 4 members	female	18-60 Adult	Married	Primary level	Agricultural/labor	1	Non-communicable			No
677	1	1	6+ member	male	18-60 Adult	Married	No institutional education	Small business	1	Non-communicable	other MTP	Private	yes	MTP	non-SSK
300	2		< 4 members	female	18-60 Adult	Married	Primary level	Agricultural/labor	1	Non-communicable			yes
513	1	2	4 - 5 member	female	<= 18	Single	Secondary level and above	Student	1	Non-communicable	non-MTP	Pharmacy	yes	Non MTP	non-SSK
129	1	1	4 - 5 member	female	18-60 Adult	Married	No institutional education	House wife	1	Non-communicable	SSK UHC	Public	yes	MTP	upz
230	2		< 4 members	male	18-60 Adult	Married	No institutional education	Agricultural/labor	1	Non-communicable			yes
726	1	2	4 - 5 member	female	18-60 Adult	Married	Primary level	House wife	1	Non-communicable	non-MTP	Pharmacy	yes	Non MTP	non-SSK
607	2		4 - 5 member	female	18-60 Adult	Married	No institutional education	House wife	1	Non-communicable			No
443	1	2	< 4 members	female	60+ Eldelery	Widow/seperated	No institutional education	House wife	1	Non-communicable	non-MTP	Traditional/other	yes	Non MTP	non-SSK
106	2		4 - 5 member	female	18-60 Adult	Married	No institutional education	House wife	1	Non-communicable			No
762	1	2	4 - 5 member	female	18-60 Adult	Married	Primary level	House wife	1	Non-communicable	other MTP	Private	yes	MTP	non-SSK
359	2		< 4 members	male	60+ Eldelery	Married	No institutional education	Service worker)	1	Non-communicable			No
412	1	2	< 4 members	female	18-60 Adult	Married	No institutional education	Agricultural/labor	1	Non-communicable	non-MTP	Public	yes	Non MTP	non-SSK
630	1	2	4 - 5 member	male	18-60 Adult	Married	Secondary level and above	Small business	1	Non-communicable	other MTP	Private	yes	MTP	non-SSK
544	1	2	4 - 5 member	male	60+ Eldelery	Married	Secondary level and above	Unemployed	1	Non-communicable	non-MTP	Pharmacy	yes	Non MTP	non-SSK
377	2		< 4 members	male	60+ Eldelery	Married	No institutional education	Agricultural/labor	1	Non-communicable			No
659	1	2	4 - 5 member	male	18-60 Adult	Married	Primary level	Unemployed	1	Non-communicable	SSK UHC	Public	yes	MTP	upz
512	2		6+ member	female	18-60 Adult	Married	No institutional education	House wife	1	Non-communicable			yes
664	1	2	4 - 5 member	female	18-60 Adult	Single	No institutional education	Disabled	1	Non-communicable	non-MTP	Pharmacy	yes	Non MTP	non-SSK
285	1	2	4 - 5 member	male	18-60 Adult	Married	Secondary level and above	Agricultural/labor	1	Non-communicable	non-MTP	Pharmacy	yes	Non MTP	non-SSK
824	1	2	4 - 5 member	male	18-60 Adult	Married	Secondary level and above	Service worker)	1	Non-communicable	other MTP	Public	No	MTP	non-SSK
394	1	2	< 4 members	male	60+ Eldelery	Married	No institutional education	Agricultural/labor	1	Non-communicable	other MTP	Private	yes	MTP	non-SSK
301	2		< 4 members	male	18-60 Adult	Married	No institutional education	Agricultural/labor	1	Non-communicable			yes
313	1	1	4 - 5 member	female	18-60 Adult	Married	Secondary level and above	House wife	1	Non-communicable	other MTP	Private	yes	MTP	non-SSK
659	2		4 - 5 member	female	18-60 Adult	Married	No institutional education	Small business	1	Non-communicable			yes
367	1	2	4 - 5 member	male	60+ Eldelery	Married	No institutional education	Agricultural/labor	1	Non-communicable	other MTP	Private	No	MTP	non-SSK
670	2		4 - 5 member	male	60+ Eldelery	Married	No institutional education	Disabled	1	Non-communicable			No
374	1	2	< 4 members	female	18-60 Adult	Married	No institutional education	House wife	1	Non-communicable	other MTP	Private	yes	MTP	non-SSK
615	1	2	4 - 5 member	male	18-60 Adult	Married	No institutional education	Agricultural/labor	1	Non-communicable	non-MTP	Pharmacy	yes	Non MTP	non-SSK
238	1	2	4 - 5 member	male	<= 18	NA/Children	Not applicable	Not applicable	1	Non-communicable	non-MTP	Traditional/other	yes	Non MTP	non-SSK
578	1	2	< 4 members	female	<= 18	Single	Primary level	Student	1	Non-communicable	non-MTP	Traditional/other	yes	Non MTP	non-SSK
399	1	2	6+ member	male	60+ Eldelery	Married	No institutional education	Unemployed	1	Non-communicable	other MTP	Private	yes	MTP	non-SSK
89	1	2	4 - 5 member	female	18-60 Adult	Married	Primary level	House wife	1	Non-communicable	non-MTP	Traditional/other	yes	Non MTP	non-SSK
628	2		< 4 members	male	60+ Eldelery	Married	Primary level	Service worker)	1	Non-communicable			yes
237	2		6+ member	female	18-60 Adult	Married	No institutional education	House wife	1	Non-communicable			yes
105	2		< 4 members	male	18-60 Adult	Married	No institutional education	Service worker)	1	Non-communicable			yes
119	1	2	4 - 5 member	male	<= 18	Single	Primary level	Small business	1	Acciden/injury	non-MTP	Traditional/other	yes	Non MTP	non-SSK
460	1	2	4 - 5 member	male	<= 18	Single	No institutional education	Unemployed	1	Acciden/injury	non-MTP	Pharmacy	yes	Non MTP	non-SSK
204	1	2	4 - 5 member	male	<= 18	Single	Primary level	Student	1	Acciden/injury	other MTP	Private	yes	MTP	non-SSK
583	2		4 - 5 member	male	18-60 Adult	Married	Primary level	Agricultural/labor	1	Acciden/injury			yes
121	1	2	6+ member	male	60+ Eldelery	Married	No institutional education	Small business	1	Acciden/injury	non-MTP	Traditional/other	yes	Non MTP	non-SSK
101	1	2	< 4 members	male	18-60 Adult	Married	No institutional education	Agricultural/labor	1	Acciden/injury	non-MTP	Traditional/other	yes	Non MTP	non-SSK
376	1	1	4 - 5 member	female	18-60 Adult	Married	Secondary level and above	House wife	1	Acciden/injury	other MTP	Private	yes	MTP	non-SSK
769	1	2	4 - 5 member	male	18-60 Adult	Married	Primary level	Service worker)	1	Acciden/injury	non-MTP	Pharmacy	yes	Non MTP	non-SSK
258	1	2	4 - 5 member	male	18-60 Adult	Married	No institutional education	Transport worker	1	Acciden/injury	non-MTP	Pharmacy	yes	Non MTP	non-SSK
183	1	2	6+ member	male	<= 18	Single	Primary level	Student	1	Acciden/injury	other MTP	Private	yes	MTP	non-SSK
791	1	2	4 - 5 member	male	<= 18	Single	Primary level	Student	1	Acciden/injury	other MTP	Private	No	MTP	non-SSK
198	1	2	< 4 members	male	18-60 Adult	Married	No institutional education	Agricultural/labor	1	Acciden/injury	non-MTP	Pharmacy	No	Non MTP	non-SSK
640	1	2	4 - 5 member	female	60+ Eldelery	Widow/seperated	No institutional education	House wife	1	Acciden/injury	non-MTP	Public	No	Non MTP	non-SSK
203	1	2	< 4 members	male	18-60 Adult	Widow/seperated	No institutional education	Small business	1	Acciden/injury	other MTP	Public	No	MTP	non-SSK
64	1	2	6+ member	female	18-60 Adult	Married	No institutional education	House wife	1	Acciden/injury	non-MTP	Public	No	Non MTP	non-SSK
645	1	2	< 4 members	female	60+ Eldelery	Married	No institutional education	House wife	1	Acciden/injury	SSK UHC	Public	No	MTP	upz
823	1	2	4 - 5 member	female	18-60 Adult	Married	Primary level	House wife	1	Acciden/injury	non-MTP	Traditional/other	yes	Non MTP	non-SSK
196	2		4 - 5 member	male	18-60 Adult	Married	No institutional education	Disabled	1	Acciden/injury			yes
386	1	2	< 4 members	female	18-60 Adult	Married	Secondary level and above	Agricultural/labor	1	Acciden/injury	non-MTP	Pharmacy	No	Non MTP	non-SSK
140	1	2	4 - 5 member	male	18-60 Adult	Married	No institutional education	Agricultural/labor	1	Acciden/injury	other MTP	Public	No	MTP	non-SSK
145	1	2	4 - 5 member	male	<= 18	NA/Children	Not applicable	Not applicable	1	Acciden/injury	SSK UHC	Public	yes	MTP	upz
81	1	2	< 4 members	male	<= 18	Single	No institutional education	Student	1	Acciden/injury	other MTP	Private	yes	MTP	non-SSK
267	1	1	4 - 5 member	male	<= 18	Single	Primary level	Student	1	Acciden/injury	other MTP	Public	yes	MTP	non-SSK
272	2		< 4 members	male	60+ Eldelery	Married	No institutional education	Unemployed	1	Acciden/injury			No
559	1	2	< 4 members	male	60+ Eldelery	Married	Primary level	Unemployed	1	Acciden/injury	SSK UHC	Public	yes	MTP	upz
779	1	2	4 - 5 member	male	18-60 Adult	Married	No institutional education	Agricultural/labor	1	Acciden/injury	SSK UHC	Public	yes	MTP	upz
225	1	1	6+ member	female	18-60 Adult	Married	No institutional education	House wife	1	Acciden/injury	other MTP	Private	yes	MTP	non-SSK
477	1	2	4 - 5 member	female	<= 18	NA/Children	Not applicable	Not applicable	1	Acciden/injury	non-MTP	Pharmacy	yes	Non MTP	non-SSK
635	1	2	4 - 5 member	female	18-60 Adult	Married	No institutional education	House wife	1	Acciden/injury	SSK UHC	Public	yes	MTP	upz
180	1	2	4 - 5 member	female	18-60 Adult	Married	No institutional education	House wife	1	Female reproductive	other MTP	Private	No	MTP	non-SSK
451	1	2	< 4 members	female	18-60 Adult	Married	Primary level	Agricultural/labor	1	Female reproductive	SSK UHC	Public	No	MTP	upz
500	2		4 - 5 member	female	18-60 Adult	Married	No institutional education	House wife	1	Female reproductive			yes
714	2		4 - 5 member	female	18-60 Adult	Married	Primary level	House wife	1	Female reproductive			yes
117	1	2	4 - 5 member	male	18-60 Adult	Married	No institutional education	Small business	1	Female reproductive	other MTP	Private	yes	MTP	non-SSK
780	1	2	< 4 members	female	18-60 Adult	Married	Primary level	House wife	1	Female reproductive	other MTP	Private	yes	MTP	non-SSK
687	2		< 4 members	female	18-60 Adult	Married	No institutional education	House wife	1	Female reproductive			yes
609	1	2	6+ member	female	18-60 Adult	Married	Primary level	House wife	1	Female reproductive	other MTP	Private	yes	MTP	non-SSK
74	1	2	4 - 5 member	female	18-60 Adult	Married	Secondary level and above	House wife	1	Female reproductive	other MTP	Public	No	MTP	non-SSK
494	1	2	6+ member	female	18-60 Adult	Married	No institutional education	House wife	1	Female reproductive	non-MTP	Traditional/other	yes	Non MTP	non-SSK
298	1	1	4 - 5 member	female	18-60 Adult	Married	Secondary level and above	House wife	1	Female reproductive	other MTP	Private	yes	MTP	non-SSK
723	1	2	< 4 members	female	18-60 Adult	Married	Secondary level and above	House wife	1	Female reproductive	other MTP	Public	No	MTP	non-SSK
557	1	2	4 - 5 member	female	18-60 Adult	Married	Secondary level and above	House wife	1	Female reproductive	other MTP	Private	yes	MTP	non-SSK
743	1	2	< 4 members	female	18-60 Adult	Married	Primary level	House wife	1	Female reproductive	non-MTP	Public	No	Non MTP	non-SSK
554	1	2	< 4 members	female	18-60 Adult	Married	Primary level	House wife	1	Female reproductive	other MTP	Private	No	MTP	non-SSK
627	1	2	4 - 5 member	female	18-60 Adult	Married	Primary level	House wife	1	Female reproductive	other MTP	Private	No	MTP	non-SSK
80	1	2	4 - 5 member	female	18-60 Adult	Married	Primary level	House wife	1	Female reproductive	SSK UHC	Public	yes	MTP	upz
669	2		4 - 5 member	female	18-60 Adult	Married	Secondary level and above	House wife	1	Female reproductive			yes
497	1	2	< 4 members	female	18-60 Adult	Married	Secondary level and above	Small business	1	Female reproductive	other MTP	Public	yes	MTP	non-SSK
281	2		4 - 5 member	female	18-60 Adult	Married	No institutional education	House wife	1	Female reproductive			yes
671	1	2	< 4 members	female	18-60 Adult	Married	No institutional education	House wife	1	Female reproductive	other MTP	Private	yes	MTP	non-SSK
157	1	2	< 4 members	female	18-60 Adult	Married	Primary level	Small business	1	Female reproductive	other MTP	Private	No	MTP	non-SSK
791	1	2	4 - 5 member	male	18-60 Adult	Married	No institutional education	Agricultural/labor	1	Symptoms	non-MTP	Pharmacy	No	Non MTP	non-SSK
777	1	2	< 4 members	male	60+ Eldelery	Married	Primary level	Service worker)	1	Symptoms	other MTP	Public	yes	MTP	non-SSK
202	1	2	< 4 members	female	<= 18	Single	Primary level	Student	1	Symptoms	non-MTP	Pharmacy	yes	Non MTP	non-SSK
734	1	2	4 - 5 member	female	<= 18	Single	Secondary level and above	Student	1	Symptoms	non-MTP	Pharmacy	yes	Non MTP	non-SSK
476	1	2	4 - 5 member	female	<= 18	NA/Children	Not applicable	Not applicable	1	Symptoms	non-MTP	Traditional/other	yes	Non MTP	non-SSK
453	1	2	4 - 5 member	female	18-60 Adult	Married	Secondary level and above	House wife	1	Symptoms	non-MTP	Pharmacy	yes	Non MTP	non-SSK
328	1	1	< 4 members	male	18-60 Adult	Married	No institutional education	Transport worker	1	Symptoms	SSK UHC	Public	yes	MTP	upz
494	1	2	6+ member	male	18-60 Adult	Single	Primary level	Unemployed	1	Symptoms	non-MTP	Traditional/other	yes	Non MTP	non-SSK
522	1	2	4 - 5 member	female	18-60 Adult	Married	No institutional education	Agricultural/labor	1	Symptoms	non-MTP	Pharmacy	No	Non MTP	non-SSK
324	1	2	< 4 members	male	18-60 Adult	Married	Primary level	Small business	1	Symptoms	other MTP	Private	yes	MTP	non-SSK
124	1	2	4 - 5 member	male	<= 18	NA/Children	Not applicable	Not applicable	1	Symptoms	non-MTP	Public	yes	Non MTP	non-SSK
123	1	2	4 - 5 member	male	<= 18	NA/Children	Not applicable	Not applicable	1	Symptoms	non-MTP	Pharmacy	yes	Non MTP	non-SSK
586	1	2	< 4 members	male	<= 18	Single	Primary level	Student	1	Symptoms	non-MTP	Pharmacy	yes	Non MTP	non-SSK
316	1	2	< 4 members	male	<= 18	Single	Secondary level and above	Student	1	Symptoms	other MTP	Private	yes	MTP	non-SSK
222	1	2	6+ member	female	60+ Eldelery	Widow/seperated	No institutional education	Unemployed	1	Symptoms	non-MTP	Pharmacy	No	Non MTP	non-SSK
87	1	2	4 - 5 member	female	<= 18	Single	Primary level	Student	1	Symptoms	non-MTP	Traditional/other	No	Non MTP	non-SSK
310	1	2	< 4 members	female	60+ Eldelery	Married	No institutional education	House wife	1	Symptoms	non-MTP	Pharmacy	yes	Non MTP	non-SSK
816	1	2	4 - 5 member	male	18-60 Adult	Single	Secondary level and above	Agricultural/labor	1	Symptoms	non-MTP	Pharmacy	No	Non MTP	non-SSK
104	1	2	4 - 5 member	female	<= 18	Single	No institutional education	Student	1	Symptoms	non-MTP	Public	No	Non MTP	non-SSK
32	1	2	4 - 5 member	female	18-60 Adult	Married	Secondary level and above	House wife	1	Symptoms	other MTP	Private	No	MTP	non-SSK
648	1	2	4 - 5 member	female	<= 18	Single	Primary level	Student	1	Symptoms	non-MTP	Pharmacy	yes	Non MTP	non-SSK
555	1	2	4 - 5 member	female	18-60 Adult	Widow/seperated	Primary level	Unemployed	1	Symptoms	other MTP	Private	No	MTP	non-SSK
111	1	2	< 4 members	male	<= 18	Married	Secondary level and above	Student	1	Symptoms	non-MTP	Traditional/other	yes	Non MTP	non-SSK
91	1	2	4 - 5 member	female	18-60 Adult	Married	Primary level	House wife	1	Symptoms	non-MTP	Pharmacy	No	Non MTP	non-SSK
63	1	2	4 - 5 member	male	18-60 Adult	Married	No institutional education	Small business	1	Symptoms	non-MTP	Traditional/other	No	Non MTP	non-SSK
194	1	2	4 - 5 member	male	18-60 Adult	Married	Primary level	Service worker)	1	Symptoms	non-MTP	Pharmacy	yes	Non MTP	non-SSK
750	1	2	4 - 5 member	female	18-60 Adult	Married	Primary level	House wife	1	Symptoms	non-MTP	Traditional/other	yes	Non MTP	non-SSK
768	2		4 - 5 member	female	18-60 Adult	Married	Primary level	House wife	1	Symptoms			yes
356	1	2	< 4 members	female	18-60 Adult	Married	Primary level	House wife	1	Symptoms	non-MTP	Pharmacy	No	Non MTP	non-SSK
805	1	2	< 4 members	female	18-60 Adult	Married	Secondary level and above	House wife	1	Symptoms	non-MTP	Pharmacy	yes	Non MTP	non-SSK
114	1	2	< 4 members	male	18-60 Adult	Married	Primary level	Unemployed	1	Symptoms	non-MTP	Pharmacy	yes	Non MTP	non-SSK
682	1	2	< 4 members	male	<= 18	Single	Primary level	Student	1	Symptoms	non-MTP	Pharmacy	yes	Non MTP	non-SSK
466	2		6+ member	female	18-60 Adult	Married	No institutional education	House wife	1	Symptoms			yes
466	1	2	6+ member	male	<= 18	Single	Primary level	Student	1	Symptoms	non-MTP	Traditional/other	yes	Non MTP	non-SSK
566	1	2	6+ member	male	<= 18	Single	Primary level	Student	1	Symptoms	SSK UHC	Public	yes	MTP	upz
411	1	2	6+ member	male	<= 18	Single	Primary level	Student	1	Symptoms	non-MTP	Pharmacy	No	Non MTP	non-SSK
456	1	2	4 - 5 member	female	18-60 Adult	Married	No institutional education	House wife	1	Symptoms	non-MTP	Pharmacy	yes	Non MTP	non-SSK
160	1	2	4 - 5 member	male	18-60 Adult	Married	No institutional education	Agricultural/labor	1	Symptoms	non-MTP	Traditional/other	yes	Non MTP	non-SSK
634	1	2	4 - 5 member	male	<= 18	NA/Children	Not applicable	Not applicable	1	Symptoms	non-MTP	Pharmacy	No	Non MTP	non-SSK
666	2		< 4 members	male	18-60 Adult	Married	No institutional education	Transport worker	1	Symptoms			yes
122	1	2	< 4 members	male	18-60 Adult	Married	Primary level	Service worker)	1	Symptoms	other MTP	Private	No	MTP	non-SSK
764	1	2	< 4 members	female	18-60 Adult	Married	Secondary level and above	House wife	1	Symptoms	non-MTP	Pharmacy	No	Non MTP	non-SSK
192	1	2	4 - 5 member	female	<= 18	NA/Children	Not applicable	Not applicable	1	Symptoms	non-MTP	Pharmacy	yes	Non MTP	non-SSK
167	1	2	< 4 members	male	18-60 Adult	Married	No institutional education	Agricultural/labor	1	Symptoms	non-MTP	Pharmacy	yes	Non MTP	non-SSK
419	1	2	6+ member	male	<= 18	NA/Children	Not applicable	Not applicable	1	Symptoms	non-MTP	Pharmacy	yes	Non MTP	non-SSK
337	1	2	4 - 5 member	female	18-60 Adult	Married	No institutional education	House wife	1	Symptoms	other MTP	Private	No	MTP	non-SSK
188	1	2	4 - 5 member	female	18-60 Adult	Single	Secondary level and above	Service worker)	1	Symptoms	other MTP	Private	yes	MTP	non-SSK
636	2		< 4 members	female	18-60 Adult	Married	No institutional education	House wife	1	Symptoms			yes
532	1	2	4 - 5 member	male	<= 18	NA/Children	Not applicable	Not applicable	1	Symptoms	non-MTP	Pharmacy	yes	Non MTP	non-SSK
768	1	2	4 - 5 member	female	<= 18	NA/Children	Not applicable	Not applicable	1	Symptoms	non-MTP	Pharmacy	yes	Non MTP	non-SSK
301	2		< 4 members	female	18-60 Adult	Married	No institutional education	House wife	1	Symptoms			yes
211	1	2	4 - 5 member	female	18-60 Adult	Married	Primary level	House wife	1	Symptoms	non-MTP	Pharmacy	yes	Non MTP	non-SSK
60	1	2	< 4 members	male	60+ Eldelery	Married	No institutional education	Disabled	1	Symptoms	non-MTP	Pharmacy	No	Non MTP	non-SSK
807	1	2	6+ member	male	<= 18	NA/Children	Not applicable	Not applicable	1	Symptoms	non-MTP	Public	No	Non MTP	non-SSK
604	1	2	< 4 members	female	18-60 Adult	Married	No institutional education	House wife	1	Symptoms	other MTP	Public	yes	MTP	non-SSK
680	1	2	4 - 5 member	female	<= 18	Single	Primary level	Student	1	Symptoms	non-MTP	Pharmacy	yes	Non MTP	non-SSK
99	1	2	< 4 members	male	<= 18	Single	Primary level	Student	1	Symptoms	non-MTP	Pharmacy	No	Non MTP	non-SSK
25	1	2	< 4 members	male	<= 18	NA/Children	Not applicable	Not applicable	1	Symptoms	non-MTP	Pharmacy	yes	Non MTP	non-SSK
806	1	2	4 - 5 member	male	<= 18	Single	Secondary level and above	Student	1	Symptoms	non-MTP	Pharmacy	No	Non MTP	non-SSK
236	1	2	4 - 5 member	female	<= 18	NA/Children	Not applicable	Not applicable	1	Symptoms	non-MTP	Pharmacy	No	Non MTP	non-SSK
28	1	2	4 - 5 member	female	18-60 Adult	Married	Primary level	House wife	1	Symptoms	other MTP	Public	No	MTP	non-SSK
694	1	2	4 - 5 member	female	18-60 Adult	Married	Primary level	House wife	1	Symptoms	other MTP	Private	yes	MTP	non-SSK
71	1	2	4 - 5 member	male	18-60 Adult	Single	Secondary level and above	Student	1	Symptoms	other MTP	Public	No	MTP	non-SSK
33	1	2	< 4 members	female	<= 18	NA/Children	Not applicable	Not applicable	1	Symptoms	non-MTP	Traditional/other	No	Non MTP	non-SSK
362	1	2	< 4 members	female	18-60 Adult	Widow/seperated	No institutional education	Agricultural/labor	1	Symptoms	other MTP	Public	yes	MTP	non-SSK
110	1	2	4 - 5 member	female	18-60 Adult	Married	No institutional education	House wife	1	Symptoms	non-MTP	Pharmacy	yes	Non MTP	non-SSK
56	1	2	6+ member	female	<= 18	NA/Children	Not applicable	Not applicable	1	Symptoms	non-MTP	Pharmacy	yes	Non MTP	non-SSK
657	1	2	< 4 members	female	18-60 Adult	Married	No institutional education	House wife	1	Symptoms	non-MTP	Traditional/other	yes	Non MTP	non-SSK
253	1	2	< 4 members	female	18-60 Adult	Widow/seperated	No institutional education	Agricultural/labor	1	Symptoms	non-MTP	Pharmacy	No	Non MTP	non-SSK
168	1	2	4 - 5 member	male	18-60 Adult	Married	No institutional education	Agricultural/labor	1	Symptoms	other MTP	Private	yes	MTP	non-SSK
621	1	2	4 - 5 member	female	<= 18	NA/Children	Not applicable	Not applicable	1	Symptoms	SSK UHC	Public	yes	MTP	upz
680	2		4 - 5 member	male	<= 18	Married	Secondary level and above	Student	1	Symptoms			yes
815	1	2	< 4 members	female	18-60 Adult	Married	Primary level	House wife	1	Symptoms	non-MTP	Pharmacy	No	Non MTP	non-SSK
241	1	2	< 4 members	female	18-60 Adult	Married	No institutional education	House wife	1	Symptoms	other MTP	Private	yes	MTP	non-SSK
579	1	2	4 - 5 member	male	18-60 Adult	Married	Primary level	Agricultural/labor	1	Symptoms	non-MTP	Pharmacy	yes	Non MTP	non-SSK
69	1	2	4 - 5 member	female	18-60 Adult	Married	Secondary level and above	House wife	1	Symptoms	non-MTP	Pharmacy	yes	Non MTP	non-SSK
28	1	2	4 - 5 member	male	18-60 Adult	Married	Secondary level and above	Service worker)	1	Symptoms	other MTP	Private	No	MTP	non-SSK
357	1	2	< 4 members	male	60+ Eldelery	Married	No institutional education	Agricultural/labor	1	Symptoms	non-MTP	Pharmacy	No	Non MTP	non-SSK
406	1	2	4 - 5 member	female	<= 18	NA/Children	Not applicable	Not applicable	1	Symptoms	non-MTP	Pharmacy	yes	Non MTP	non-SSK
596	2		< 4 members	male	18-60 Adult	Married	Primary level	Service worker)	1	Symptoms			yes
569	2		< 4 members	male	18-60 Adult	Married	No institutional education	Small business	1	Symptoms			yes
350	1	2	4 - 5 member	female	<= 18	Single	Secondary level and above	Student	1	Symptoms	non-MTP	Pharmacy	yes	Non MTP	non-SSK
642	1	2	4 - 5 member	female	<= 18	NA/Children	Not applicable	Not applicable	1	Symptoms	non-MTP	Pharmacy	No	Non MTP	non-SSK
605	1	2	4 - 5 member	male	18-60 Adult	Widow/seperated	No institutional education	Agricultural/labor	1	Symptoms	non-MTP	Pharmacy	yes	Non MTP	non-SSK
221	1	2	4 - 5 member	female	<= 18	Single	Primary level	Student	1	Symptoms	non-MTP	Pharmacy	yes	Non MTP	non-SSK
443	2		< 4 members	female	60+ Eldelery	Widow/seperated	No institutional education	House wife	1	Symptoms			yes
438	1	2	6+ member	female	18-60 Adult	Married	Primary level	House wife	1	Symptoms	non-MTP	Pharmacy	No	Non MTP	non-SSK
532	1	2	4 - 5 member	female	60+ Eldelery	Widow/seperated	No institutional education	Unemployed	1	Symptoms	non-MTP	Pharmacy	yes	Non MTP	non-SSK
784	1	2	< 4 members	female	<= 18	Single	Primary level	Student	1	Symptoms	non-MTP	Pharmacy	yes	Non MTP	non-SSK
462	1	2	4 - 5 member	female	<= 18	Single	Primary level	Student	1	Symptoms	non-MTP	Pharmacy	yes	Non MTP	non-SSK
489	1	2	< 4 members	male	<= 18	NA/Children	Not applicable	Not applicable	1	Symptoms	other MTP	Private	yes	MTP	non-SSK
686	1	2	4 - 5 member	male	18-60 Adult	Married	Primary level	Service worker)	1	Symptoms	non-MTP	Pharmacy	yes	Non MTP	non-SSK
410	1	2	4 - 5 member	male	<= 18	NA/Children	Not applicable	Not applicable	1	Symptoms	non-MTP	Pharmacy	yes	Non MTP	non-SSK
654	1	2	4 - 5 member	male	<= 18	NA/Children	Not applicable	Not applicable	1	Symptoms	non-MTP	Pharmacy	yes	Non MTP	non-SSK
496	1	2	4 - 5 member	female	18-60 Adult	Married	Secondary level and above	House wife	1	Symptoms	non-MTP	Pharmacy	yes	Non MTP	non-SSK
655	1	2	4 - 5 member	male	18-60 Adult	Married	No institutional education	Small business	1	Symptoms	SSK UHC	Public	yes	MTP	upz
282	1	2	< 4 members	male	18-60 Adult	Married	Primary level	Small business	1	Symptoms	SSK UHC	Public	yes	MTP	upz
407	1	2	< 4 members	female	18-60 Adult	Married	Primary level	Agricultural/labor	1	Symptoms	non-MTP	Pharmacy	yes	Non MTP	non-SSK
528	1	2	6+ member	female	18-60 Adult	Married	No institutional education	House wife	1	Symptoms	non-MTP	Traditional/other	yes	Non MTP	non-SSK
733	1	2	4 - 5 member	male	<= 18	NA/Children	Not applicable	Not applicable	1	Symptoms	other MTP	Public	yes	MTP	non-SSK
154	1	2	4 - 5 member	female	18-60 Adult	Widow/seperated	No institutional education	Unemployed	1	Symptoms	non-MTP	Pharmacy	No	Non MTP	non-SSK
89	1	2	4 - 5 member	male	<= 18	Single	Primary level	Student	1	Symptoms	non-MTP	Pharmacy	yes	Non MTP	non-SSK
297	1	2	6+ member	female	18-60 Adult	Married	No institutional education	House wife	1	Symptoms	other MTP	Private	yes	MTP	non-SSK
825	2		6+ member	female	18-60 Adult	Married	No institutional education	House wife	1	Symptoms			yes
44	1	2	4 - 5 member	male	18-60 Adult	Married	Primary level	House wife	1	Symptoms	non-MTP	Pharmacy	yes	Non MTP	non-SSK
670	2		4 - 5 member	male	60+ Eldelery	Married	No institutional education	Disabled	1	Symptoms			No
769	1	2	4 - 5 member	male	<= 18	Single	Primary level	Student	1	Symptoms	non-MTP	Pharmacy	yes	Non MTP	non-SSK
509	1	2	< 4 members	female	18-60 Adult	Married	Primary level	House wife	1	Symptoms	other MTP	Public	No	MTP	non-SSK
349	1	2	4 - 5 member	male	18-60 Adult	Married	No institutional education	Service worker)	1	Symptoms	SSK UHC	Public	yes	MTP	upz
116	1	2	6+ member	female	<= 18	NA/Children	Not applicable	Not applicable	1	Symptoms	non-MTP	Pharmacy	yes	Non MTP	non-SSK
130	1	2	4 - 5 member	male	<= 18	NA/Children	Not applicable	Not applicable	1	Symptoms	other MTP	Public	yes	MTP	non-SSK
767	1	2	4 - 5 member	female	18-60 Adult	Married	Primary level	House wife	1	Symptoms	non-MTP	Pharmacy	yes	Non MTP	non-SSK
183	1	1	6+ member	female	<= 18	Single	No institutional education	Student	1	Symptoms	other MTP	Public	yes	MTP	non-SSK
442	1	2	< 4 members	male	18-60 Adult	Married	No institutional education	Agricultural/labor	1	Symptoms	non-MTP	Pharmacy	yes	Non MTP	non-SSK
126	1	2	4 - 5 member	female	<= 18	NA/Children	Not applicable	Not applicable	1	Symptoms	non-MTP	Pharmacy	No	Non MTP	non-SSK
223	1	2	4 - 5 member	male	60+ Eldelery	Married	No institutional education	Agricultural/labor	1	Symptoms	non-MTP	Pharmacy	yes	Non MTP	non-SSK
254	1	2	< 4 members	male	18-60 Adult	Married	No institutional education	Agricultural/labor	1	Symptoms	non-MTP	Pharmacy	yes	Non MTP	non-SSK
775	1	2	< 4 members	female	18-60 Adult	Married	Secondary level and above	House wife	1	Symptoms	other MTP	Private	yes	MTP	non-SSK
800	1	2	< 4 members	male	18-60 Adult	Married	No institutional education	Transport worker	1	Symptoms	non-MTP	Pharmacy	yes	Non MTP	non-SSK
774	1	2	4 - 5 member	female	<= 18	NA/Children	Not applicable	Not applicable	1	Symptoms	other MTP	Public	No	MTP	non-SSK
205	1	2	4 - 5 member	female	18-60 Adult	Married	Primary level	House wife	1	Symptoms	other MTP	Public	yes	MTP	non-SSK
460	1	2	4 - 5 member	male	18-60 Adult	Married	Primary level	Agricultural/labor	1	Symptoms	non-MTP	Pharmacy	yes	Non MTP	non-SSK
773	1	2	< 4 members	male	18-60 Adult	Married	Secondary level and above	Agricultural/labor	1	Symptoms	non-MTP	Traditional/other	yes	Non MTP	non-SSK
523	1	2	< 4 members	female	<= 18	NA/Children	Not applicable	Not applicable	1	Symptoms	non-MTP	Pharmacy	No	Non MTP	non-SSK
116	1	2	6+ member	female	<= 18	NA/Children	Not applicable	Not applicable	1	Symptoms	non-MTP	Pharmacy	yes	Non MTP	non-SSK
598	1	2	4 - 5 member	female	18-60 Adult	Married	Primary level	House wife	1	Symptoms	SSK UHC	Public	yes	MTP	upz
345	1	2	4 - 5 member	male	60+ Eldelery	Married	No institutional education	Small business	1	Symptoms	non-MTP	Pharmacy	No	Non MTP	non-SSK
311	1	2	4 - 5 member	female	<= 18	Single	No institutional education	Student	1	Symptoms	non-MTP	Pharmacy	yes	Non MTP	non-SSK
738	1	2	< 4 members	male	<= 18	Single	Secondary level and above	Student	1	Symptoms	other MTP	Public	No	MTP	non-SSK
516	2		< 4 members	female	18-60 Adult	Married	No institutional education	House wife	1	Symptoms			No
500	1	2	4 - 5 member	male	18-60 Adult	Married	No institutional education	Agricultural/labor	1	Symptoms	non-MTP	Pharmacy	yes	Non MTP	non-SSK
174	1	2	< 4 members	female	18-60 Adult	Married	Secondary level and above	House wife	1	Symptoms	non-MTP	Traditional/other	yes	Non MTP	non-SSK
212	1	2	4 - 5 member	male	18-60 Adult	Married	No institutional education	Agricultural/labor	1	Symptoms	non-MTP	Pharmacy	No	Non MTP	non-SSK
82	1	2	4 - 5 member	female	18-60 Adult	Married	No institutional education	House wife	1	Symptoms	other MTP	Private	yes	MTP	non-SSK
576	1	2	< 4 members	male	18-60 Adult	Married	No institutional education	Small business	1	Symptoms	non-MTP	Pharmacy	yes	Non MTP	non-SSK
154	1	2	4 - 5 member	male	<= 18	Single	Primary level	Student	1	Symptoms	non-MTP	Pharmacy	No	Non MTP	non-SSK
405	1	2	4 - 5 member	female	18-60 Adult	Married	No institutional education	House wife	1	Symptoms	other MTP	Public	yes	MTP	non-SSK
101	2		< 4 members	male	18-60 Adult	Married	No institutional education	Agricultural/labor	1	Symptoms			yes
626	2		< 4 members	female	18-60 Adult	Married	No institutional education	House wife	1	Symptoms			No
391	1	2	6+ member	male	18-60 Adult	Single	Secondary level and above	Agricultural/labor	1	Symptoms	non-MTP	Pharmacy	yes	Non MTP	non-SSK
217	1	2	< 4 members	female	<= 18	NA/Children	Not applicable	Not applicable	1	Symptoms	non-MTP	Pharmacy	No	Non MTP	non-SSK
268	1	2	6+ member	male	<= 18	NA/Children	Not applicable	Not applicable	1	Symptoms	non-MTP	Pharmacy	No	Non MTP	non-SSK
141	1	2	4 - 5 member	male	18-60 Adult	Married	No institutional education	Agricultural/labor	1	Symptoms	non-MTP	Pharmacy	No	Non MTP	non-SSK
132	2		4 - 5 member	female	18-60 Adult	Widow/seperated	No institutional education	Small business	1	Symptoms			No
787	1	2	< 4 members	female	18-60 Adult	Married	No institutional education	House wife	1	Symptoms	non-MTP	Traditional/other	yes	Non MTP	non-SSK
287	1	2	4 - 5 member	male	<= 18	Single	Primary level	Student	1	Symptoms	other MTP	Private	yes	MTP	non-SSK
31	1	2	6+ member	female	<= 18	Single	Primary level	Student	1	Symptoms	non-MTP	Pharmacy	yes	Non MTP	non-SSK
83	1	2	4 - 5 member	male	<= 18	NA/Children	Not applicable	Not applicable	1	Symptoms	non-MTP	Public	yes	Non MTP	non-SSK
550	1	2	6+ member	female	18-60 Adult	Married	Primary level	House wife	1	Symptoms	other MTP	Private	No	MTP	non-SSK
382	1	2	4 - 5 member	female	18-60 Adult	Married	Secondary level and above	Agricultural/labor	1	Symptoms	other MTP	Private	No	MTP	non-SSK
817	1	2	< 4 members	male	<= 18	NA/Children	Not applicable	Not applicable	1	Symptoms	other MTP	Private	No	MTP	non-SSK
30	1	2	4 - 5 member	male	<= 18	NA/Children	Not applicable	Not applicable	1	Symptoms	non-MTP	Pharmacy	No	Non MTP	non-SSK
184	1	2	< 4 members	female	<= 18	NA/Children	Not applicable	Not applicable	1	Symptoms	SSK UHC	Public	yes	MTP	upz
720	2		4 - 5 member	male	18-60 Adult	Married	Primary level	Unemployed	1	Symptoms			yes
706	1	2	< 4 members	male	60+ Eldelery	Married	No institutional education	Agricultural/labor	1	Symptoms	non-MTP	Pharmacy	yes	Non MTP	non-SSK
340	1	2	< 4 members	female	18-60 Adult	Married	No institutional education	House wife	1	Symptoms	non-MTP	Pharmacy	yes	Non MTP	non-SSK
697	1	2	4 - 5 member	female	18-60 Adult	Married	No institutional education	House wife	1	Symptoms	non-MTP	Pharmacy	yes	Non MTP	non-SSK
157	1	2	< 4 members	male	<= 18	NA/Children	Not applicable	Not applicable	1	Symptoms	non-MTP	Pharmacy	No	Non MTP	non-SSK
75	1	2	< 4 members	female	<= 18	Single	Primary level	Student	1	Symptoms	non-MTP	Traditional/other	yes	Non MTP	non-SSK
568	1	2	4 - 5 member	female	<= 18	Single	Primary level	Student	1	Symptoms	non-MTP	Pharmacy	yes	Non MTP	non-SSK
133	1	2	< 4 members	female	18-60 Adult	Married	No institutional education	House wife	1	Symptoms	SSK UHC	Public	yes	MTP	upz
488	1	2	< 4 members	female	18-60 Adult	Married	No institutional education	House wife	1	Symptoms	non-MTP	Pharmacy	yes	Non MTP	non-SSK
118	1	2	6+ member	female	18-60 Adult	Married	No institutional education	House wife	1	Symptoms	SSK UHC	Public	yes	MTP	upz
39	1	2	4 - 5 member	male	18-60 Adult	Married	No institutional education	Agricultural/labor	1	Symptoms	non-MTP	Pharmacy	No	Non MTP	non-SSK
51	1	2	< 4 members	male	18-60 Adult	Married	No institutional education	Small business	1	Symptoms	non-MTP	Pharmacy	No	Non MTP	non-SSK
187	1	2	4 - 5 member	male	18-60 Adult	Married	No institutional education	Transport worker	1	Symptoms	non-MTP	Pharmacy	yes	Non MTP	non-SSK
725	1	2	4 - 5 member	female	<= 18	NA/Children	Not applicable	Not applicable	1	Symptoms	non-MTP	Pharmacy	No	Non MTP	non-SSK
109	1	2	< 4 members	female	18-60 Adult	Widow/seperated	No institutional education	Agricultural/labor	1	Symptoms	non-MTP	Pharmacy	yes	Non MTP	non-SSK
566	1	2	6+ member	male	18-60 Adult	Married	No institutional education	Agricultural/labor	1	Symptoms	non-MTP	Pharmacy	yes	Non MTP	non-SSK
226	1	2	4 - 5 member	male	<= 18	NA/Children	Not applicable	Not applicable	1	Symptoms	non-MTP	Public	yes	Non MTP	non-SSK
317	1	2	6+ member	male	18-60 Adult	Married	Primary level	Agricultural/labor	1	Symptoms	non-MTP	Pharmacy	yes	Non MTP	non-SSK
715	1	2	4 - 5 member	male	18-60 Adult	Married	No institutional education	Agricultural/labor	1	Symptoms	non-MTP	Pharmacy	yes	Non MTP	non-SSK
748	1	2	< 4 members	female	18-60 Adult	Married	No institutional education	House wife	1	Symptoms	non-MTP	Pharmacy	No	Non MTP	non-SSK
704	1	2	6+ member	female	<= 18	Single	Primary level	Student	1	Symptoms	non-MTP	Pharmacy	yes	Non MTP	non-SSK
153	1	2	4 - 5 member	female	<= 18	Single	Primary level	Student	1	Symptoms	non-MTP	Pharmacy	yes	Non MTP	non-SSK
811	1	2	< 4 members	female	18-60 Adult	Widow/seperated	No institutional education	House wife	1	Symptoms	non-MTP	Pharmacy	No	Non MTP	non-SSK
436	1	2	< 4 members	female	18-60 Adult	Married	No institutional education	House wife	1	Symptoms	non-MTP	Pharmacy	No	Non MTP	non-SSK
277	1	2	4 - 5 member	male	<= 18	Single	Secondary level and above	Student	1	Symptoms	non-MTP	Pharmacy	yes	Non MTP	non-SSK
139	1	2	4 - 5 member	male	<= 18	Single	No institutional education	Student	1	Symptoms	non-MTP	Traditional/other	yes	Non MTP	non-SSK
529	1	2	6+ member	male	<= 18	NA/Children	Not applicable	Not applicable	1	Symptoms	non-MTP	Pharmacy	yes	Non MTP	non-SSK
37	1	2	< 4 members	female	18-60 Adult	Married	No institutional education	House wife	1	Symptoms	other MTP	Private	yes	MTP	non-SSK
235	1	2	< 4 members	female	18-60 Adult	Married	No institutional education	House wife	1	Symptoms	non-MTP	Public	yes	Non MTP	non-SSK
299	1	2	4 - 5 member	female	18-60 Adult	Married	Secondary level and above	House wife	1	Symptoms	non-MTP	Pharmacy	yes	Non MTP	non-SSK
490	1	2	4 - 5 member	male	<= 18	Single	Primary level	Student	1	Symptoms	SSK UHC	Public	yes	MTP	upz
619	2		4 - 5 member	female	18-60 Adult	Married	Primary level	House wife	1	Symptoms			yes
663	1	2	4 - 5 member	male	18-60 Adult	Married	Primary level	Service worker)	1	Symptoms	non-MTP	Pharmacy	yes	Non MTP	non-SSK
825	1	2	6+ member	male	18-60 Adult	Married	No institutional education	Agricultural/labor	1	Symptoms	non-MTP	Traditional/other	yes	Non MTP	non-SSK
127	2		4 - 5 member	female	18-60 Adult	Married	Primary level	House wife	1	Symptoms			yes
691	1	2	< 4 members	female	18-60 Adult	Married	No institutional education	House wife	1	Symptoms	non-MTP	Pharmacy	yes	Non MTP	non-SSK
247	1	2	< 4 members	female	18-60 Adult	Married	Secondary level and above	House wife	1	Symptoms	other MTP	Private	yes	MTP	non-SSK
575	1	2	< 4 members	female	18-60 Adult	Married	No institutional education	House wife	1	Symptoms	non-MTP	Pharmacy	yes	Non MTP	non-SSK
763	2		< 4 members	male	18-60 Adult	Married	No institutional education	Agricultural/labor	1	Symptoms			No
279	1	2	4 - 5 member	male	<= 18	Single	Secondary level and above	Student	1	Symptoms	non-MTP	Pharmacy	yes	Non MTP	non-SSK
271	1	2	4 - 5 member	male	<= 18	Single	Primary level	Student	1	Symptoms	non-MTP	Pharmacy	No	Non MTP	non-SSK
285	1	2	4 - 5 member	female	<= 18	NA/Children	Not applicable	Not applicable	1	Symptoms	non-MTP	Traditional/other	yes	Non MTP	non-SSK
265	1	2	4 - 5 member	male	<= 18	NA/Children	Not applicable	Not applicable	1	Symptoms	non-MTP	Pharmacy	yes	Non MTP	non-SSK
59	1	2	< 4 members	female	18-60 Adult	Married	No institutional education	House wife	1	Symptoms	other MTP	Public	No	MTP	non-SSK
519	1	2	6+ member	male	18-60 Adult	Single	Primary level	Agricultural/labor	1	Symptoms	non-MTP	Pharmacy	No	Non MTP	non-SSK
437	2		4 - 5 member	female	18-60 Adult	Married	No institutional education	House wife	1	Symptoms			yes
47	1	2	< 4 members	male	60+ Eldelery	Married	No institutional education	Unemployed	1	Symptoms	non-MTP	Pharmacy	No	Non MTP	non-SSK
85	1	2	6+ member	female	18-60 Adult	Married	No institutional education	House wife	1	Symptoms	non-MTP	Traditional/other	No	Non MTP	non-SSK
657	1	2	< 4 members	female	18-60 Adult	Married	Secondary level and above	House wife	1	Symptoms	non-MTP	Traditional/other	yes	Non MTP	non-SSK
331	1	2	< 4 members	female	60+ Eldelery	Widow/seperated	No institutional education	House wife	1	Symptoms	non-MTP	Pharmacy	yes	Non MTP	non-SSK
90	1	2	6+ member	male	18-60 Adult	Married	No institutional education	Agricultural/labor	1	Symptoms	non-MTP	Pharmacy	No	Non MTP	non-SSK
240	1	2	4 - 5 member	male	60+ Eldelery	Married	No institutional education	Agricultural/labor	1	Symptoms	non-MTP	Pharmacy	yes	Non MTP	non-SSK
518	1	2	6+ member	male	18-60 Adult	Married	Primary level	Service worker)	1	Symptoms	SSK UHC	Public	yes	MTP	upz
99	2		< 4 members	female	<= 18	Single	Secondary level and above	Student	1	Symptoms			No
703	1	2	4 - 5 member	male	18-60 Adult	Married	No institutional education	Agricultural/labor	1	Symptoms	non-MTP	Pharmacy	yes	Non MTP	non-SSK
286	2		6+ member	male	18-60 Adult	Single	Secondary level and above	Student	1	Symptoms			yes
743	1	2	< 4 members	male	<= 18	NA/Children	Not applicable	Not applicable	1	Symptoms	non-MTP	Pharmacy	No	Non MTP	non-SSK
220	1	2	4 - 5 member	male	<= 18	Single	Primary level	Student	1	Symptoms	non-MTP	Pharmacy	yes	Non MTP	non-SSK
245	1	2	< 4 members	female	<= 18	Single	Secondary level and above	Student	1	Symptoms	non-MTP	Pharmacy	yes	Non MTP	non-SSK
183	1	2	6+ member	female	18-60 Adult	Married	Secondary level and above	House wife	1	Symptoms	non-MTP	Pharmacy	yes	Non MTP	non-SSK
149	1	2	4 - 5 member	male	18-60 Adult	Married	No institutional education	Transport worker	1	Symptoms	non-MTP	Pharmacy	No	Non MTP	non-SSK
680	1	2	4 - 5 member	male	<= 18	Married	Secondary level and above	Student	1	Symptoms	other MTP	Public	yes	MTP	non-SSK
537	1	2	4 - 5 member	female	18-60 Adult	Married	No institutional education	House wife	1	Symptoms	other MTP	Private	yes	MTP	non-SSK
147	1	2	4 - 5 member	female	18-60 Adult	Married	Primary level	House wife	1	Symptoms	other MTP	Private	yes	MTP	non-SSK
154	1	2	4 - 5 member	male	18-60 Adult	Married	No institutional education	Agricultural/labor	1	Symptoms	non-MTP	Pharmacy	No	Non MTP	non-SSK
465	1	2	4 - 5 member	male	<= 18	Single	Secondary level and above	Student	1	Symptoms	non-MTP	Traditional/other	yes	Non MTP	non-SSK
78	1	2	4 - 5 member	male	18-60 Adult	Married	No institutional education	Agricultural/labor	1	Symptoms	other MTP	Public	No	MTP	non-SSK
415	1	2	< 4 members	female	<= 18	Single	No institutional education	Student	1	Symptoms	non-MTP	Pharmacy	yes	Non MTP	non-SSK
499	1	2	< 4 members	female	<= 18	NA/Children	Not applicable	Not applicable	1	Symptoms	other MTP	Public	No	MTP	non-SSK
289	1	2	4 - 5 member	female	18-60 Adult	Married	Primary level	Small business	1	Symptoms	other MTP	Public	yes	MTP	non-SSK
97	1	2	4 - 5 member	female	18-60 Adult	Married	No institutional education	House wife	1	Symptoms	non-MTP	Pharmacy	No	Non MTP	non-SSK
444	2		< 4 members	female	18-60 Adult	Married	No institutional education	Agricultural/labor	1	Symptoms			yes
481	2		4 - 5 member	female	18-60 Adult	Married	No institutional education	House wife	1	Symptoms			yes
364	1	2	6+ member	male	<= 18	NA/Children	Not applicable	Not applicable	1	Symptoms	SSK UHC	Public	yes	MTP	upz
803	1	2	4 - 5 member	female	<= 18	Single	Primary level	Student	1	Symptoms	non-MTP	Pharmacy	yes	Non MTP	non-SSK
339	1	2	4 - 5 member	female	<= 18	Single	Secondary level and above	Student	1	Symptoms	non-MTP	Pharmacy	yes	Non MTP	non-SSK
818	1	2	4 - 5 member	male	<= 18	NA/Children	Not applicable	Not applicable	1	Symptoms	non-MTP	Pharmacy	yes	Non MTP	non-SSK
206	2		< 4 members	male	60+ Eldelery	Married	No institutional education	Unemployed	1	Symptoms			No
638	1	2	< 4 members	female	18-60 Adult	Married	No institutional education	House wife	1	Symptoms	non-MTP	Pharmacy	No	Non MTP	non-SSK
288	1	2	4 - 5 member	female	<= 18	NA/Children	Not applicable	Not applicable	1	Symptoms	non-MTP	Pharmacy	yes	Non MTP	non-SSK
681	1	2	< 4 members	male	18-60 Adult	Married	Primary level	Agricultural/labor	1	Symptoms	non-MTP	Pharmacy	yes	Non MTP	non-SSK
206	1	2	< 4 members	female	18-60 Adult	Married	No institutional education	Agricultural/labor	1	Symptoms	non-MTP	Pharmacy	No	Non MTP	non-SSK
633	1	2	4 - 5 member	female	18-60 Adult	Married	Secondary level and above	House wife	1	Symptoms	non-MTP	Traditional/other	yes	Non MTP	non-SSK
402	1	2	4 - 5 member	female	<= 18	NA/Children	Not applicable	Not applicable	1	Symptoms	other MTP	Private	No	MTP	non-SSK
343	1	2	4 - 5 member	male	18-60 Adult	Married	Secondary level and above	Service worker)	1	Symptoms	non-MTP	Pharmacy	yes	Non MTP	non-SSK
82	1	2	4 - 5 member	female	18-60 Adult	Married	No institutional education	House wife	1	Symptoms	other MTP	Private	yes	MTP	non-SSK
118	1	2	6+ member	female	18-60 Adult	Married	Primary level	House wife	1	Symptoms	non-MTP	Pharmacy	yes	Non MTP	non-SSK
535	1	2	4 - 5 member	female	<= 18	Single	Secondary level and above	Student	1	Symptoms	other MTP	Public	yes	MTP	non-SSK
156	1	2	4 - 5 member	male	18-60 Adult	Married	Primary level	Agricultural/labor	1	Symptoms	non-MTP	Pharmacy	yes	Non MTP	non-SSK
345	1	2	4 - 5 member	male	60+ Eldelery	Married	No institutional education	Small business	1	Symptoms	non-MTP	Pharmacy	No	Non MTP	non-SSK
797	1	2	4 - 5 member	male	18-60 Adult	Married	Secondary level and above	Transport worker	1	Symptoms	non-MTP	Pharmacy	yes	Non MTP	non-SSK
270	1	2	4 - 5 member	female	18-60 Adult	Married	Secondary level and above	Unemployed	1	Symptoms	other MTP	Private	No	MTP	non-SSK
454	1	2	< 4 members	male	<= 18	Single	Secondary level and above	Student	1	Symptoms	non-MTP	Traditional/other	yes	Non MTP	non-SSK
316	1	2	< 4 members	female	18-60 Adult	Married	No institutional education	House wife	1	Symptoms	non-MTP	Traditional/other	yes	Non MTP	non-SSK
727	1	2	< 4 members	male	<= 18	NA/Children	Not applicable	Not applicable	1	Symptoms	other MTP	Public	No	MTP	non-SSK
675	1	2	< 4 members	female	60+ Eldelery	Widow/seperated	No institutional education	Agricultural/labor	1	Symptoms	non-MTP	Pharmacy	No	Non MTP	non-SSK
558	1	2	< 4 members	female	<= 18	Single	Primary level	Student	1	Symptoms	non-MTP	Traditional/other	yes	Non MTP	non-SSK
181	1	2	4 - 5 member	female	18-60 Adult	Married	No institutional education	House wife	1	Symptoms	other MTP	Private	No	MTP	non-SSK
378	1	2	< 4 members	male	18-60 Adult	Married	No institutional education	Unemployed	1	Symptoms	SSK UHC	Public	yes	MTP	upz
197	1	2	< 4 members	female	18-60 Adult	Married	No institutional education	House wife	1	Symptoms	non-MTP	Traditional/other	No	Non MTP	non-SSK
755	1	2	4 - 5 member	female	18-60 Adult	Married	Primary level	House wife	1	Symptoms	other MTP	Private	yes	MTP	non-SSK
153	1	2	4 - 5 member	female	<= 18	Single	Primary level	Student	1	Symptoms	non-MTP	Pharmacy	yes	Non MTP	non-SSK
266	1	2	< 4 members	male	18-60 Adult	Married	Secondary level and above	Transport worker	1	Symptoms	non-MTP	Pharmacy	yes	Non MTP	non-SSK
42	1	2	6+ member	female	18-60 Adult	Married	Secondary level and above	House wife	1	Symptoms	non-MTP	Traditional/other	yes	Non MTP	non-SSK
86	1	2	4 - 5 member	female	18-60 Adult	Married	No institutional education	House wife	1	Symptoms	non-MTP	Traditional/other	yes	Non MTP	non-SSK
334	2		4 - 5 member	female	60+ Eldelery	Widow/seperated	No institutional education	Unemployed	1	Symptoms			yes
54	1	2	6+ member	male	<= 18	NA/Children	Not applicable	Not applicable	1	Symptoms	non-MTP	Pharmacy	yes	Non MTP	non-SSK
80	1	2	4 - 5 member	male	18-60 Adult	Single	Secondary level and above	Student	1	Symptoms	non-MTP	Pharmacy	yes	Non MTP	non-SSK
468	1	2	4 - 5 member	female	<= 18	Single	Primary level	Student	1	Symptoms	non-MTP	Pharmacy	yes	Non MTP	non-SSK
457	1	2	4 - 5 member	male	<= 18	NA/Children	Not applicable	Not applicable	1	Symptoms	non-MTP	Pharmacy	No	Non MTP	non-SSK
539	1	2	6+ member	male	<= 18	NA/Children	Not applicable	Not applicable	1	Symptoms	non-MTP	Pharmacy	yes	Non MTP	non-SSK
214	1	2	4 - 5 member	male	<= 18	NA/Children	Not applicable	Not applicable	1	Symptoms	non-MTP	Pharmacy	No	Non MTP	non-SSK
765	1	2	4 - 5 member	female	18-60 Adult	Married	Secondary level and above	House wife	1	Symptoms	other MTP	Private	yes	MTP	non-SSK
98	1	2	6+ member	female	<= 18	NA/Children	Not applicable	Not applicable	1	Symptoms	non-MTP	Public	No	Non MTP	non-SSK
386	1	2	< 4 members	female	18-60 Adult	Married	Secondary level and above	Agricultural/labor	1	Symptoms	non-MTP	Pharmacy	No	Non MTP	non-SSK
108	1	2	4 - 5 member	male	18-60 Adult	Married	No institutional education	Agricultural/labor	1	Symptoms	non-MTP	Pharmacy	yes	Non MTP	non-SSK
85	1	2	6+ member	male	<= 18	Single	Secondary level and above	Student	1	Symptoms	non-MTP	Traditional/other	No	Non MTP	non-SSK
199	1	2	4 - 5 member	male	<= 18	Single	Primary level	Student	1	Symptoms	non-MTP	Traditional/other	No	Non MTP	non-SSK
250	1	2	< 4 members	female	18-60 Adult	Married	No institutional education	House wife	1	Symptoms	non-MTP	Traditional/other	yes	Non MTP	non-SSK
782	1	2	< 4 members	female	18-60 Adult	Married	No institutional education	House wife	1	Symptoms	other MTP	Public	yes	MTP	non-SSK
601	1	2	4 - 5 member	male	18-60 Adult	Married	Primary level	Transport worker	1	Symptoms	non-MTP	Pharmacy	yes	Non MTP	non-SSK
709	1	1	6+ member	male	18-60 Adult	Married	No institutional education	Agricultural/labor	1	Symptoms	SSK UHC	Public	yes	MTP	upz
317	1	2	6+ member	male	<= 18	NA/Children	Not applicable	Not applicable	1	Symptoms	non-MTP	Pharmacy	yes	Non MTP	non-SSK
458	1	2	< 4 members	female	18-60 Adult	Married	No institutional education	Agricultural/labor	1	Symptoms	non-MTP	Pharmacy	No	Non MTP	non-SSK
718	1	2	4 - 5 member	male	18-60 Adult	Married	Secondary level and above	Service worker)	1	Symptoms	non-MTP	Pharmacy	yes	Non MTP	non-SSK
262	1	2	4 - 5 member	male	18-60 Adult	Widow/seperated	Primary level	Agricultural/labor	1	Symptoms	non-MTP	Pharmacy	yes	Non MTP	non-SSK
58	1	2	4 - 5 member	female	18-60 Adult	Married	No institutional education	House wife	1	Symptoms	other MTP	Private	No	MTP	non-SSK
372	2		4 - 5 member	male	18-60 Adult	Married	Primary level	Agricultural/labor	1	Symptoms			yes
525	1	2	4 - 5 member	male	<= 18	NA/Children	Not applicable	Not applicable	1	Symptoms	non-MTP	Pharmacy	yes	Non MTP	non-SSK
785	2		4 - 5 member	female	18-60 Adult	Married	Secondary level and above	House wife	1	Symptoms			yes
589	2		< 4 members	female	18-60 Adult	Married	No institutional education	Agricultural/labor	1	Symptoms			yes
27	1	2	4 - 5 member	female	<= 18	NA/Children	Not applicable	Not applicable	1	Symptoms	non-MTP	Pharmacy	No	Non MTP	non-SSK
752	1	2	4 - 5 member	female	18-60 Adult	Married	No institutional education	House wife	1	Symptoms	non-MTP	Pharmacy	yes	Non MTP	non-SSK
73	1	2	4 - 5 member	female	18-60 Adult	Married	No institutional education	House wife	1	Symptoms	non-MTP	Pharmacy	No	Non MTP	non-SSK
237	1	2	6+ member	male	<= 18	Single	Secondary level and above	Student	1	Symptoms	non-MTP	Pharmacy	yes	Non MTP	non-SSK
540	2		< 4 members	female	18-60 Adult	Married	No institutional education	House wife	1	Symptoms			yes
590	1	2	4 - 5 member	female	18-60 Adult	Married	Primary level	House wife	1	Symptoms	non-MTP	Pharmacy	yes	Non MTP	non-SSK
597	1	2	< 4 members	male	18-60 Adult	Married	No institutional education	Agricultural/labor	1	Symptoms	non-MTP	Pharmacy	yes	Non MTP	non-SSK
364	1	2	6+ member	male	<= 18	NA/Children	Not applicable	Not applicable	1	Symptoms	other MTP	Private	yes	MTP	non-SSK
806	1	2	4 - 5 member	female	<= 18	Single	Primary level	Student	1	Symptoms	non-MTP	Pharmacy	No	Non MTP	non-SSK
385	1	2	< 4 members	female	60+ Eldelery	Widow/seperated	No institutional education	Agricultural/labor	1	Symptoms	non-MTP	Pharmacy	No	Non MTP	non-SSK
169	1	2	< 4 members	male	60+ Eldelery	Married	No institutional education	Unemployed	1	Symptoms	SSK UHC	Public	yes	MTP	upz
360	1	2	4 - 5 member	female	60+ Eldelery	Widow/seperated	Primary level	House wife	1	Symptoms	other MTP	Private	yes	MTP	non-SSK
452	1	2	4 - 5 member	male	18-60 Adult	Married	No institutional education	Agricultural/labor	1	Symptoms	other MTP	Private	yes	MTP	non-SSK
77	1	2	4 - 5 member	female	18-60 Adult	Married	No institutional education	House wife	1	Symptoms	non-MTP	Pharmacy	No	Non MTP	non-SSK
200	1	2	4 - 5 member	female	<= 18	NA/Children	Not applicable	Not applicable	1	Symptoms	non-MTP	Pharmacy	yes	Non MTP	non-SSK
400	1	2	< 4 members	female	18-60 Adult	Married	No institutional education	House wife	1	Symptoms	other MTP	Private	yes	MTP	non-SSK
334	1	2	4 - 5 member	male	<= 18	NA/Children	Not applicable	Not applicable	1	Symptoms	non-MTP	Pharmacy	yes	Non MTP	non-SSK
63	1	2	4 - 5 member	female	18-60 Adult	Single	Secondary level and above	House wife	1	Symptoms	non-MTP	Pharmacy	No	Non MTP	non-SSK
373	1	2	< 4 members	male	18-60 Adult	Married	No institutional education	Unemployed	1	Symptoms	non-MTP	Pharmacy	yes	Non MTP	non-SSK
338	1	1	4 - 5 member	male	18-60 Adult	Married	No institutional education	Agricultural/labor	1	Symptoms	other MTP	Private	yes	MTP	non-SSK
66	1	2	4 - 5 member	female	18-60 Adult	Married	Primary level	House wife	1	Symptoms	non-MTP	Pharmacy	No	Non MTP	non-SSK
448	1	2	4 - 5 member	female	18-60 Adult	Married	No institutional education	Agricultural/labor	1	Symptoms	non-MTP	Pharmacy	yes	Non MTP	non-SSK
658	2		< 4 members	female	18-60 Adult	Married	No institutional education	House wife	1	Symptoms			yes
622	1	2	6+ member	female	18-60 Adult	Married	No institutional education	House wife	1	Symptoms	other MTP	Private	yes	MTP	non-SSK
257	1	2	4 - 5 member	female	18-60 Adult	Married	Primary level	House wife	1	Symptoms	other MTP	Public	yes	MTP	non-SSK
652	1	2	4 - 5 member	male	<= 18	Single	No institutional education	Student	1	Symptoms	non-MTP	Pharmacy	yes	Non MTP	non-SSK
826	1	2	< 4 members	male	<= 18	NA/Children	Not applicable	Not applicable	1	Symptoms	non-MTP	Pharmacy	yes	Non MTP	non-SSK
306	1	2	< 4 members	female	<= 18	Single	Primary level	Student	1	Symptoms	non-MTP	Pharmacy	yes	Non MTP	non-SSK
756	1	2	< 4 members	female	18-60 Adult	Married	No institutional education	House wife	1	Symptoms	non-MTP	Pharmacy	No	Non MTP	non-SSK
467	1	2	4 - 5 member	male	18-60 Adult	Married	No institutional education	Service worker)	1	Symptoms	non-MTP	Pharmacy	yes	Non MTP	non-SSK
560	2		< 4 members	male	18-60 Adult	Married	No institutional education	Agricultural/labor	1	Symptoms			yes
470	1	2	< 4 members	female	18-60 Adult	Widow/seperated	No institutional education	Agricultural/labor	1	Symptoms	non-MTP	Pharmacy	No	Non MTP	non-SSK
758	1	2	4 - 5 member	female	18-60 Adult	Married	No institutional education	House wife	1	Symptoms	non-MTP	Pharmacy	yes	Non MTP	non-SSK
250	1	2	< 4 members	female	<= 18	NA/Children	Not applicable	Not applicable	1	Symptoms	non-MTP	Traditional/other	yes	Non MTP	non-SSK
808	1	2	4 - 5 member	female	<= 18	NA/Children	Not applicable	Not applicable	1	Symptoms	non-MTP	Pharmacy	No	Non MTP	non-SSK
797	1	2	4 - 5 member	male	<= 18	Single	Primary level	Student	1	Symptoms	non-MTP	Pharmacy	yes	Non MTP	non-SSK
492	2		< 4 members	female	18-60 Adult	Married	No institutional education	House wife	1	Symptoms			yes
582	1	2	4 - 5 member	male	18-60 Adult	Married	No institutional education	Agricultural/labor	1	Symptoms	non-MTP	Pharmacy	yes	Non MTP	non-SSK
501	2		< 4 members	male	18-60 Adult	Married	No institutional education	Disabled	1	Symptoms			No
557	1	2	4 - 5 member	female	60+ Eldelery	Married	No institutional education	House wife	1	Symptoms	non-MTP	Traditional/other	yes	Non MTP	non-SSK
514	1	2	< 4 members	female	18-60 Adult	Married	No institutional education	House wife	1	Symptoms	non-MTP	Pharmacy	yes	Non MTP	non-SSK
36	2		< 4 members	male	<= 18	NA/Children	Not applicable	Not applicable	1	Symptoms			No
753	1	2	< 4 members	female	18-60 Adult	Married	Primary level	Small business	1	Symptoms	SSK UHC	Public	yes	MTP	upz
49	1	2	4 - 5 member	male	18-60 Adult	Married	No institutional education	Agricultural/labor	1	Symptoms	non-MTP	Pharmacy	yes	Non MTP	non-SSK
213	1	2	4 - 5 member	female	<= 18	NA/Children	Not applicable	Not applicable	1	Symptoms	other MTP	Private	No	MTP	non-SSK
433	1	2	4 - 5 member	male	<= 18	NA/Children	Not applicable	Not applicable	1	Symptoms	other MTP	Public	yes	MTP	non-SSK
484	1	2	4 - 5 member	female	18-60 Adult	Married	Primary level	House wife	1	Symptoms	non-MTP	Pharmacy	No	Non MTP	non-SSK
491	1	2	< 4 members	female	18-60 Adult	Married	No institutional education	House wife	1	Symptoms	non-MTP	Traditional/other	yes	Non MTP	non-SSK
817	1	2	< 4 members	female	18-60 Adult	Married	Secondary level and above	House wife	1	Symptoms	other MTP	Private	No	MTP	non-SSK
148	1	2	< 4 members	male	<= 18	Single	Secondary level and above	Student	1	Symptoms	other MTP	Private	No	MTP	non-SSK
762	1	2	4 - 5 member	male	<= 18	NA/Children	Not applicable	Not applicable	1	Symptoms	non-MTP	Pharmacy	yes	Non MTP	non-SSK
571	1	2	< 4 members	female	18-60 Adult	Married	Primary level	House wife	1	Symptoms	other MTP	Private	No	MTP	non-SSK
472	2		< 4 members	male	18-60 Adult	Married	Primary level	Service worker)	1	Symptoms			yes
274	1	1	4 - 5 member	male	18-60 Adult	Married	Primary level	Service worker)	1	Symptoms	SSK UHC	Public	yes	MTP	upz
446	1	2	< 4 members	female	<= 18	Single	Primary level	Student	1	Symptoms	non-MTP	Pharmacy	yes	Non MTP	non-SSK
661	1	2	4 - 5 member	female	18-60 Adult	Married	No institutional education	Agricultural/labor	1	Symptoms	non-MTP	Pharmacy	yes	Non MTP	non-SSK
793	1	2	< 4 members	male	18-60 Adult	Married	No institutional education	Small business	1	Symptoms	non-MTP	Pharmacy	yes	Non MTP	non-SSK
703	1	2	4 - 5 member	female	18-60 Adult	Married	No institutional education	House wife	1	Symptoms	non-MTP	Pharmacy	yes	Non MTP	non-SSK
176	1	2	4 - 5 member	male	<= 18	NA/Children	Not applicable	Not applicable	1	Symptoms	non-MTP	Traditional/other	yes	Non MTP	non-SSK
702	1	2	< 4 members	male	18-60 Adult	Married	No institutional education	Agricultural/labor	1	Symptoms	non-MTP	Pharmacy	yes	Non MTP	non-SSK
397	1	2	4 - 5 member	male	60+ Eldelery	Married	No institutional education	Small business	1	Symptoms	non-MTP	Pharmacy	yes	Non MTP	non-SSK
591	1	2	< 4 members	male	60+ Eldelery	Married	Secondary level and above	Disabled	1	Symptoms	non-MTP	Pharmacy	yes	Non MTP	non-SSK
300	1	2	< 4 members	male	<= 18	NA/Children	Not applicable	Not applicable	1	Symptoms	SSK UHC	Public	yes	MTP	upz
432	1	2	4 - 5 member	female	18-60 Adult	Married	No institutional education	House wife	1	Symptoms	non-MTP	Traditional/other	yes	Non MTP	non-SSK
434	1	2	4 - 5 member	female	<= 18	Single	Primary level	Student	1	Symptoms	non-MTP	Pharmacy	yes	Non MTP	non-SSK
662	1	2	6+ member	female	18-60 Adult	Single	Primary level	House wife	1	Symptoms	other MTP	NGO	yes	MTP	non-SSK
417	1	2	< 4 members	female	<= 18	Single	Secondary level and above	Student	1	Symptoms	other MTP	Public	yes	MTP	non-SSK
61	1	2	< 4 members	male	18-60 Adult	Married	No institutional education	Agricultural/labor	1	Symptoms	other MTP	Private	No	MTP	non-SSK
469	1	2	< 4 members	female	18-60 Adult	Married	Primary level	House wife	1	Symptoms	other MTP	Public	yes	MTP	non-SSK
622	1	2	6+ member	male	18-60 Adult	Married	No institutional education	Agricultural/labor	1	Symptoms	SSK UHC	Public	yes	MTP	upz
766	2		< 4 members	female	18-60 Adult	Married	Primary level	Service worker)	1	Symptoms			No
719	2		4 - 5 member	female	18-60 Adult	Married	No institutional education	House wife	1	Symptoms			No
651	1	2	4 - 5 member	male	60+ Eldelery	Married	No institutional education	Agricultural/labor	1	Symptoms	SSK UHC	Public	yes	MTP	upz
390	1	2	4 - 5 member	male	18-60 Adult	Married	No institutional education	Small business	1	Symptoms	non-MTP	Pharmacy	No	Non MTP	non-SSK
125	1	2	4 - 5 member	female	18-60 Adult	Married	Primary level	House wife	1	Symptoms	non-MTP	Pharmacy	No	Non MTP	non-SSK
409	1	2	4 - 5 member	male	<= 18	Single	Primary level	Student	1	Symptoms	non-MTP	Pharmacy	yes	Non MTP	non-SSK
67	1	2	4 - 5 member	male	18-60 Adult	Married	No institutional education	Agricultural/labor	1	Symptoms	non-MTP	Traditional/other	yes	Non MTP	non-SSK
52	1	2	< 4 members	female	<= 18	NA/Children	Not applicable	Not applicable	1	Symptoms	non-MTP	Pharmacy	yes	Non MTP	non-SSK
284	1	2	4 - 5 member	male	18-60 Adult	Married	No institutional education	Agricultural/labor	1	Symptoms	non-MTP	Pharmacy	yes	Non MTP	non-SSK
325	2		6+ member	female	18-60 Adult	Married	No institutional education	House wife	1	Symptoms			yes
653	1	2	4 - 5 member	male	<= 18	NA/Children	Not applicable	Not applicable	1	Symptoms	other MTP	Public	yes	MTP	non-SSK
786	1	2	6+ member	female	18-60 Adult	Married	Secondary level and above	House wife	1	Symptoms	non-MTP	Traditional/other	No	Non MTP	non-SSK
307	1	2	< 4 members	female	18-60 Adult	Married	No institutional education	House wife	1	Symptoms	non-MTP	Pharmacy	yes	Non MTP	non-SSK
459	1	2	< 4 members	male	<= 18	Single	Primary level	Agricultural/labor	1	Symptoms	non-MTP	Pharmacy	yes	Non MTP	non-SSK
169	1	2	< 4 members	male	60+ Eldelery	Married	No institutional education	Unemployed	1	Symptoms	other MTP	Private	yes	MTP	non-SSK
510	1	2	< 4 members	male	18-60 Adult	Married	Secondary level and above	Small business	1	Symptoms	non-MTP	Pharmacy	No	Non MTP	non-SSK
572	1	2	4 - 5 member	female	18-60 Adult	Married	Primary level	House wife	1	Symptoms	other MTP	Private	No	MTP	non-SSK
445	1	2	< 4 members	female	18-60 Adult	Married	No institutional education	House wife	1	Symptoms	non-MTP	Pharmacy	yes	Non MTP	non-SSK
239	1	2	< 4 members	female	18-60 Adult	Married	No institutional education	House wife	1	Symptoms	non-MTP	Traditional/other	yes	Non MTP	non-SSK
136	1	2	4 - 5 member	male	<= 18	Single	Primary level	Student	1	Symptoms	other MTP	Private	yes	MTP	non-SSK
277	1	2	4 - 5 member	female	18-60 Adult	Married	No institutional education	House wife	1	Symptoms	non-MTP	Pharmacy	yes	Non MTP	non-SSK
34	1	2	4 - 5 member	male	18-60 Adult	Married	Secondary level and above	Agricultural/labor	1	Symptoms	other MTP	Private	No	MTP	non-SSK
704	1	2	6+ member	male	18-60 Adult	Married	Primary level	Agricultural/labor	1	Symptoms	other MTP	Private	yes	MTP	non-SSK
439	1	2	4 - 5 member	female	18-60 Adult	Married	Primary level	House wife	1	Symptoms	non-MTP	Pharmacy	No	Non MTP	non-SSK
145	1	2	4 - 5 member	female	<= 18	Single	No institutional education	Student	1	Symptoms	non-MTP	Pharmacy	yes	Non MTP	non-SSK
487	1	2	4 - 5 member	female	18-60 Adult	Married	No institutional education	House wife	1	Symptoms	other MTP	Private	yes	MTP	non-SSK
216	1	2	4 - 5 member	male	18-60 Adult	Married	Primary level	Transport worker	1	Symptoms	non-MTP	Pharmacy	No	Non MTP	non-SSK
767	1	2	4 - 5 member	female	<= 18	NA/Children	Not applicable	Not applicable	1	Symptoms	other MTP	Public	yes	MTP	non-SSK
606	1	2	< 4 members	male	60+ Eldelery	Married	No institutional education	Unemployed	1	Symptoms	other MTP	Private	No	MTP	non-SSK
463	1	2	< 4 members	male	18-60 Adult	Married	Secondary level and above	Small business	1	Symptoms	non-MTP	Pharmacy	No	Non MTP	non-SSK
565	1	2	6+ member	female	18-60 Adult	Married	Secondary level and above	House wife	1	Symptoms	other MTP	Public	yes	MTP	non-SSK
778	2		< 4 members	female	18-60 Adult	Widow/seperated	No institutional education	House wife	1	Symptoms			yes
27	1	2	4 - 5 member	male	<= 18	NA/Children	Not applicable	Not applicable	1	Symptoms	non-MTP	Pharmacy	No	Non MTP	non-SSK
84	1	2	4 - 5 member	female	18-60 Adult	Married	Secondary level and above	House wife	1	Symptoms	non-MTP	Traditional/other	yes	Non MTP	non-SSK
770	1	2	4 - 5 member	female	18-60 Adult	Married	No institutional education	House wife	1	Symptoms	other MTP	Private	No	MTP	non-SSK
137	1	2	4 - 5 member	female	18-60 Adult	Single	No institutional education	House wife	1	Symptoms	other MTP	Private	yes	MTP	non-SSK
774	1	2	4 - 5 member	female	18-60 Adult	Married	Primary level	House wife	1	Symptoms	other MTP	Private	No	MTP	non-SSK
256	1	2	4 - 5 member	female	<= 18	NA/Children	Not applicable	Not applicable	1	Symptoms	non-MTP	Pharmacy	yes	Non MTP	non-SSK
707	1	2	4 - 5 member	female	<= 18	NA/Children	Not applicable	Not applicable	1	Symptoms	non-MTP	Pharmacy	yes	Non MTP	non-SSK
171	1	2	4 - 5 member	female	18-60 Adult	Married	Primary level	House wife	1	Symptoms	non-MTP	Traditional/other	yes	Non MTP	non-SSK
171	1	2	4 - 5 member	female	18-60 Adult	Married	Primary level	House wife	1	Symptoms	SSK UHC	Public	yes	MTP	upz
492	1	2	< 4 members	male	<= 18	Single	Secondary level and above	Student	1	Symptoms	non-MTP	Public	yes	Non MTP	non-SSK
355	1	2	< 4 members	female	18-60 Adult	Married	No institutional education	House wife	1	Symptoms	other MTP	Private	No	MTP	non-SSK
786	1	2	6+ member	female	<= 18	NA/Children	Not applicable	Not applicable	1	Symptoms	non-MTP	Pharmacy	No	Non MTP	non-SSK
94	2		< 4 members	female	18-60 Adult	Married	Secondary level and above	House wife	1	Symptoms			yes
375	1	2	4 - 5 member	female	<= 18	NA/Children	Not applicable	Not applicable	1	Symptoms	non-MTP	Traditional/other	yes	Non MTP	non-SSK
127	1	2	4 - 5 member	male	<= 18	Single	Primary level	Student	1	Symptoms	non-MTP	Pharmacy	yes	Non MTP	non-SSK
240	1	2	4 - 5 member	male	60+ Eldelery	Married	No institutional education	Agricultural/labor	1	Symptoms	SSK UHC	Public	yes	MTP	upz
542	1	2	4 - 5 member	male	<= 18	NA/Children	Not applicable	Not applicable	1	Symptoms	non-MTP	Pharmacy	yes	Non MTP	non-SSK
787	2		< 4 members	male	18-60 Adult	Married	No institutional education	Agricultural/labor	1	Symptoms			yes
433	1	2	4 - 5 member	male	<= 18	Single	Secondary level and above	Student	1	Symptoms	non-MTP	Pharmacy	yes	Non MTP	non-SSK
639	1	2	4 - 5 member	female	18-60 Adult	Married	Secondary level and above	House wife	1	Symptoms	non-MTP	Pharmacy	yes	Non MTP	non-SSK
699	1	2	4 - 5 member	male	18-60 Adult	Married	Primary level	Agricultural/labor	1	Symptoms	non-MTP	Pharmacy	No	Non MTP	non-SSK
229	1	2	< 4 members	male	<= 18	Single	Secondary level and above	Student	1	Symptoms	non-MTP	Pharmacy	yes	Non MTP	non-SSK
789	1	2	4 - 5 member	female	<= 18	NA/Children	Not applicable	Not applicable	1	Symptoms	non-MTP	Pharmacy	No	Non MTP	non-SSK
363	1	2	4 - 5 member	female	18-60 Adult	Married	No institutional education	House wife	1	Symptoms	other MTP	Private	yes	MTP	non-SSK
85	1	2	6+ member	male	<= 18	Married	Secondary level and above	Student	1	Symptoms	non-MTP	Traditional/other	No	Non MTP	non-SSK
112	1	2	< 4 members	female	18-60 Adult	Single	Secondary level and above	Student	1	Symptoms	non-MTP	Pharmacy	yes	Non MTP	non-SSK
689	1	2	< 4 members	female	18-60 Adult	Widow/seperated	No institutional education	Service worker)	1	Symptoms	non-MTP	Pharmacy	yes	Non MTP	non-SSK
431	1	2	< 4 members	female	18-60 Adult	Married	No institutional education	Agricultural/labor	1	Symptoms	non-MTP	Pharmacy	yes	Non MTP	non-SSK
619	1	1	4 - 5 member	female	18-60 Adult	Married	Primary level	House wife	1	Symptoms	other MTP	Private	yes	MTP	non-SSK
175	1	2	4 - 5 member	male	18-60 Adult	Married	Primary level	Small business	1	Symptoms	other MTP	Private	yes	MTP	non-SSK
643	1	2	4 - 5 member	female	18-60 Adult	Married	No institutional education	House wife	1	Symptoms	other MTP	Private	yes	MTP	non-SSK
529	2		6+ member	male	18-60 Adult	Married	No institutional education	Transport worker	1	Symptoms			yes
570	1	2	< 4 members	female	18-60 Adult	Married	Secondary level and above	House wife	1	Symptoms	other MTP	Public	No	MTP	non-SSK
120	1	2	< 4 members	male	18-60 Adult	Single	Primary level	Unemployed	1	Symptoms	non-MTP	Traditional/other	No	Non MTP	non-SSK
788	2		4 - 5 member	female	<= 18	Single	Secondary level and above	Unemployed	1	Symptoms			yes
799	1	2	4 - 5 member	male	<= 18	NA/Children	Not applicable	Not applicable	1	Symptoms	non-MTP	Pharmacy	No	Non MTP	non-SSK
126	1	2	4 - 5 member	male	18-60 Adult	Single	No institutional education	Service worker)	1	Symptoms	non-MTP	Pharmacy	No	Non MTP	non-SSK
752	1	2	4 - 5 member	male	<= 18	NA/Children	Not applicable	Not applicable	1	Symptoms	non-MTP	Traditional/other	yes	Non MTP	non-SSK
185	1	2	< 4 members	male	<= 18	Single	No institutional education	Unemployed	1	Symptoms	non-MTP	Pharmacy	yes	Non MTP	non-SSK
329	1	2	6+ member	male	<= 18	NA/Children	Not applicable	Not applicable	1	Symptoms	non-MTP	Pharmacy	yes	Non MTP	non-SSK
291	1	2	4 - 5 member	male	<= 18	NA/Children	Not applicable	Not applicable	1	Symptoms	non-MTP	Traditional/other	yes	Non MTP	non-SSK
672	1	2	6+ member	female	18-60 Adult	Married	Secondary level and above	House wife	1	Symptoms	SSK UHC	Public	yes	MTP	upz
380	1	2	< 4 members	female	18-60 Adult	Married	No institutional education	House wife	1	Symptoms	non-MTP	Pharmacy	No	Non MTP	non-SSK
409	1	2	4 - 5 member	male	18-60 Adult	Married	Secondary level and above	Transport worker	1	Symptoms	non-MTP	Pharmacy	yes	Non MTP	non-SSK
742	1	2	4 - 5 member	female	18-60 Adult	Married	No institutional education	House wife	1	Symptoms	non-MTP	Traditional/other	No	Non MTP	non-SSK
613	1	2	4 - 5 member	female	18-60 Adult	Married	No institutional education	House wife	1	Symptoms	other MTP	Private	yes	MTP	non-SSK
148	1	2	< 4 members	male	18-60 Adult	Married	No institutional education	Transport worker	1	Symptoms	non-MTP	Pharmacy	No	Non MTP	non-SSK
418	1	2	4 - 5 member	male	18-60 Adult	Married	No institutional education	Agricultural/labor	1	Symptoms	non-MTP	Pharmacy	yes	Non MTP	non-SSK
689	1	2	< 4 members	female	18-60 Adult	Widow/seperated	No institutional education	Service worker)	1	Others	other MTP	Public	yes	MTP	non-SSK
599	2		4 - 5 member	male	<= 18	Single	Primary level	Student	1	Others			yes
150	1	2	6+ member	male	<= 18	NA/Children	Not applicable	Not applicable	1	Others	other MTP	Private	yes	MTP	non-SSK
248	1	2	4 - 5 member	female	18-60 Adult	Married	Primary level	House wife	1	Others	non-MTP	Pharmacy	yes	Non MTP	non-SSK
231	1	2	4 - 5 member	female	60+ Eldelery	Widow/seperated	No institutional education	Disabled	1	Others	non-MTP	Pharmacy	yes	Non MTP	non-SSK
77	1	2	4 - 5 member	female	<= 18	Single	Secondary level and above	Student	1	Others	non-MTP	Public	No	Non MTP	non-SSK
464	1	2	< 4 members	female	18-60 Adult	Widow/seperated	No institutional education	House wife	1	Others	non-MTP	Pharmacy	yes	Non MTP	non-SSK
459	2		< 4 members	female	18-60 Adult	Married	Primary level	Agricultural/labor	1	Others			yes
493	1	2	4 - 5 member	male	<= 18	Single	No institutional education	Student	1	Others	non-MTP	Public	yes	Non MTP	non-SSK
589	2		< 4 members	female	<= 18	NA/Children	Not applicable	Not applicable	1	Others			yes
441	1	2	4 - 5 member	female	18-60 Adult	Married	No institutional education	House wife	1	Others	non-MTP	Traditional/other	yes	Non MTP	non-SSK
461	1	2	4 - 5 member	male	<= 18	Single	Secondary level and above	Student	1	Others	other MTP	Public	yes	MTP	non-SSK
146	2		4 - 5 member	male	18-60 Adult	Married	No institutional education	Unemployed	1	Others			No
145	1	2	4 - 5 member	male	18-60 Adult	Married	No institutional education	Unemployed	1	Others	non-MTP	Traditional/other	yes	Non MTP	non-SSK
169	1	2	< 4 members	female	18-60 Adult	Married	No institutional education	House wife	1	Others	non-MTP	Pharmacy	yes	Non MTP	non-SSK
79			< 4 members	male	18-60 Adult	Married	Secondary level and above	House wife	2				No
641			4 - 5 member	male	60+ Eldelery	Married	Primary level	Unemployed	2				yes
195			4 - 5 member	female	<= 18	Single	Secondary level and above	Student	2				yes
682			< 4 members	female	18-60 Adult	Married	Primary level	House wife	2				yes
306			< 4 members	female	18-60 Adult	Married	Primary level	House wife	2				yes
505			4 - 5 member	male	<= 18	NA/Children	Not applicable	Not applicable	2				No
61			< 4 members	male	<= 18	Single	Secondary level and above	Student	2				No
533			6+ member	female	18-60 Adult	Married	No institutional education	House wife	2				yes
280			4 - 5 member	male	<= 18	Single	No institutional education	Student	2				yes
119			4 - 5 member	male	18-60 Adult	Married	Primary level	Small business	2				yes
533			6+ member	male	<= 18	Single	Primary level	Agricultural/labor	2				yes
418			4 - 5 member	male	<= 18	Single	No institutional education	Student	2				yes
457			4 - 5 member	female	18-60 Adult	Married	No institutional education	House wife	2				No
194			4 - 5 member	female	<= 18	Single	No institutional education	Student	2				yes
449			6+ member	male	<= 18	Single	Primary level	Student	2				yes
808			4 - 5 member	female	<= 18	NA/Children	Not applicable	Not applicable	2				No
703			4 - 5 member	male	<= 18	Single	Primary level	Student	2				yes
121			6+ member	female	18-60 Adult	Married	No institutional education	House wife	2				yes
709			6+ member	female	18-60 Adult	Married	Primary level	House wife	2				yes
83			4 - 5 member	male	60+ Eldelery	Married	No institutional education	Small business	2				yes
685			4 - 5 member	female	<= 18	Single	Secondary level and above	Student	2				No
773			< 4 members	female	18-60 Adult	Married	Secondary level and above	House wife	2				yes
440			6+ member	male	18-60 Adult	Married	No institutional education	Agricultural/labor	2				yes
743			< 4 members	male	18-60 Adult	Married	Secondary level and above	Transport worker	2				No
270			4 - 5 member	male	18-60 Adult	Married	Primary level	Unemployed	2				No
34			4 - 5 member	female	<= 18	Married	Primary level	Student	2				No
435			4 - 5 member	female	<= 18	Single	Secondary level and above	Student	2				yes
488			< 4 members	male	<= 18	Single	No institutional education	Student	2				yes
136			4 - 5 member	male	18-60 Adult	Married	No institutional education	Small business	2				yes
302			4 - 5 member	male	18-60 Adult	Married	No institutional education	Agricultural/labor	2				yes
716			4 - 5 member	female	18-60 Adult	Married	Primary level	House wife	2				yes
442			< 4 members	female	18-60 Adult	Married	No institutional education	Agricultural/labor	2				yes
318			4 - 5 member	female	18-60 Adult	Married	No institutional education	House wife	2				yes
330			4 - 5 member	male	18-60 Adult	Married	Secondary level and above	Small business	2				yes
555			4 - 5 member	female	18-60 Adult	Married	No institutional education	House wife	2				No
542			4 - 5 member	female	18-60 Adult	Married	No institutional education	House wife	2				yes
520			4 - 5 member	female	<= 18	Single	Primary level	Student	2				yes
352			4 - 5 member	female	18-60 Adult	Married	No institutional education	House wife	2				yes
430			4 - 5 member	male	<= 18	Single	Secondary level and above	Student	2				yes
267			4 - 5 member	female	18-60 Adult	Widow/seperated	No institutional education	House wife	2				yes
404			4 - 5 member	female	18-60 Adult	Married	Secondary level and above	House wife	2				yes
428			< 4 members	male	<= 18	Single	Secondary level and above	Agricultural/labor	2				yes
154			4 - 5 member	female	<= 18	Single	Primary level	Student	2				No
649			4 - 5 member	female	<= 18	Single	Primary level	Student	2				yes
294			6+ member	female	18-60 Adult	Married	Secondary level and above	House wife	2				yes
366			4 - 5 member	male	18-60 Adult	Married	Secondary level and above	Service worker)	2				No
285			4 - 5 member	female	<= 18	Single	Secondary level and above	Student	2				yes
641			4 - 5 member	male	18-60 Adult	Single	Secondary level and above	Unemployed	2				yes
709			6+ member	female	18-60 Adult	Married	No institutional education	House wife	2				yes
537			4 - 5 member	male	<= 18	Single	No institutional education	Student	2				yes
404			4 - 5 member	male	60+ Eldelery	Married	No institutional education	Unemployed	2				yes
333			< 4 members	male	18-60 Adult	Married	Primary level	Unemployed	2				yes
110			4 - 5 member	male	18-60 Adult	Married	Primary level	Agricultural/labor	2				yes
619			4 - 5 member	female	18-60 Adult	Married	Secondary level and above	House wife	2				yes
265			4 - 5 member	female	18-60 Adult	Married	Secondary level and above	House wife	2				yes
486			4 - 5 member	female	<= 18	NA/Children	Not applicable	Not applicable	2				yes
452			4 - 5 member	male	<= 18	Single	Primary level	Student	2				yes
453			4 - 5 member	female	<= 18	Single	Secondary level and above	Student	2				yes
523			< 4 members	female	<= 18	Single	Primary level	Student	2				No
107			4 - 5 member	female	60+ Eldelery	Widow/seperated	Secondary level and above	Unemployed	2				No
478			< 4 members	female	18-60 Adult	Married	Secondary level and above	House wife	2				No
632			4 - 5 member	female	18-60 Adult	Married	Secondary level and above	House wife	2				yes
477			4 - 5 member	female	18-60 Adult	Married	Secondary level and above	House wife	2				yes
450			4 - 5 member	female	<= 18	Single	Primary level	Student	2				No
144			4 - 5 member	male	<= 18	NA/Children	Not applicable	Not applicable	2				yes
317			6+ member	female	18-60 Adult	Married	Secondary level and above	House wife	2				yes
430			4 - 5 member	female	18-60 Adult	Married	No institutional education	Agricultural/labor	2				yes
746			4 - 5 member	female	<= 18	Single	Secondary level and above	Student	2				yes
394			< 4 members	female	18-60 Adult	Married	No institutional education	House wife	2				yes
467			4 - 5 member	male	<= 18	Single	No institutional education	Student	2				yes
807			6+ member	female	18-60 Adult	Married	Primary level	House wife	2				No
219			4 - 5 member	female	18-60 Adult	Married	No institutional education	House wife	2				No
283			6+ member	female	<= 18	NA/Children	Not applicable	Not applicable	2				yes
573			4 - 5 member	male	<= 18	Single	Primary level	Student	2				yes
685			4 - 5 member	male	18-60 Adult	Married	No institutional education	Agricultural/labor	2				No
619			4 - 5 member	male	18-60 Adult	Single	Secondary level and above	Student	2				yes
506			4 - 5 member	female	18-60 Adult	Married	Secondary level and above	House wife	2				No
483			4 - 5 member	male	<= 18	NA/Children	Not applicable	Not applicable	2				yes
818			4 - 5 member	female	18-60 Adult	Married	Secondary level and above	House wife	2				yes
765			4 - 5 member	female	<= 18	Single	Primary level	Student	2				yes
375			4 - 5 member	male	18-60 Adult	Married	No institutional education	Transport worker	2				yes
440			6+ member	female	18-60 Adult	Married	No institutional education	Agricultural/labor	2				yes
685			4 - 5 member	female	18-60 Adult	Married	No institutional education	House wife	2				No
486			4 - 5 member	male	<= 18	NA/Children	Not applicable	Not applicable	2				yes
740			< 4 members	female	18-60 Adult	Married	Secondary level and above	House wife	2				No
128			4 - 5 member	male	<= 18	Single	Primary level	Agricultural/labor	2				yes
487			4 - 5 member	female	18-60 Adult	Married	No institutional education	House wife	2				yes
717			6+ member	male	<= 18	NA/Children	Not applicable	Not applicable	2				yes
165			6+ member	male	18-60 Adult	Married	No institutional education	Agricultural/labor	2				No
279			4 - 5 member	male	18-60 Adult	Married	Secondary level and above	Agricultural/labor	2				yes
294			6+ member	male	18-60 Adult	Married	Secondary level and above	Service worker)	2				yes
99			< 4 members	female	18-60 Adult	Widow/seperated	No institutional education	House wife	2				No
225			6+ member	male	<= 18	Single	No institutional education	Student	2				yes
199			4 - 5 member	male	18-60 Adult	Married	Primary level	Service worker)	2				No
130			4 - 5 member	female	<= 18	Single	Primary level	Student	2				yes
70			< 4 members	male	18-60 Adult	Married	No institutional education	Transport worker	2				yes
679			4 - 5 member	female	18-60 Adult	Married	No institutional education	Small business	2				yes
496			4 - 5 member	male	<= 18	Single	Primary level	Student	2				yes
785			4 - 5 member	male	<= 18	Single	Primary level	Student	2				yes
90			6+ member	male	<= 18	NA/Children	Not applicable	Not applicable	2				No
203			< 4 members	female	18-60 Adult	Single	Secondary level and above	Student	2				No
498			4 - 5 member	male	<= 18	Single	Primary level	Student	2				No
619			4 - 5 member	male	18-60 Adult	Married	No institutional education	Transport worker	2				yes
764			< 4 members	male	<= 18	NA/Children	Not applicable	Not applicable	2				No
556			4 - 5 member	male	60+ Eldelery	Married	No institutional education	Unemployed	2				yes
349			4 - 5 member	female	18-60 Adult	Married	Secondary level and above	House wife	2				yes
786			6+ member	female	<= 18	Single	Primary level	Student	2				No
22			6+ member	male	18-60 Adult	Single	Secondary level and above	Service worker)	2				No
500			4 - 5 member	male	<= 18	Single	Primary level	Service worker)	2				yes
383			4 - 5 member	male	18-60 Adult	Married	Primary level	Service worker)	2				yes
807			6+ member	male	18-60 Adult	Married	Primary level	Service worker)	2				No
781			< 4 members	male	<= 18	Single	Secondary level and above	Student	2				yes
75			< 4 members	female	18-60 Adult	Married	Secondary level and above	House wife	2				yes
200			4 - 5 member	female	18-60 Adult	Married	No institutional education	House wife	2				yes
541			4 - 5 member	male	<= 18	Single	Secondary level and above	Agricultural/labor	2				yes
711			4 - 5 member	female	18-60 Adult	Married	No institutional education	House wife	2				No
777			< 4 members	female	18-60 Adult	Married	No institutional education	House wife	2				yes
316			< 4 members	male	18-60 Adult	Married	No institutional education	Agricultural/labor	2				yes
508			< 4 members	male	<= 18	NA/Children	Not applicable	Not applicable	2				yes
139			4 - 5 member	female	18-60 Adult	Married	Secondary level and above	House wife	2				yes
264			< 4 members	male	<= 18	Single	Secondary level and above	Student	2				yes
402			4 - 5 member	female	18-60 Adult	Married	Secondary level and above	House wife	2				No
511			6+ member	female	18-60 Adult	Married	No institutional education	House wife	2				yes
512			6+ member	male	18-60 Adult	Married	Secondary level and above	Unemployed	2				yes
667			4 - 5 member	female	<= 18	NA/Children	Not applicable	Not applicable	2				yes
229			< 4 members	female	18-60 Adult	Married	No institutional education	House wife	2				yes
567			6+ member	male	60+ Eldelery	Married	No institutional education	Unemployed	2				yes
38			< 4 members	male	18-60 Adult	Married	Secondary level and above	Transport worker	2				yes
516			< 4 members	male	<= 18	Single	Secondary level and above	Unemployed	2				No
30			4 - 5 member	female	18-60 Adult	Married	No institutional education	House wife	2				No
141			4 - 5 member	male	<= 18	Single	No institutional education	Student	2				No
612			< 4 members	female	18-60 Adult	Married	No institutional education	House wife	2				No
459			< 4 members	male	18-60 Adult	Married	Primary level	Agricultural/labor	2				yes
596			< 4 members	female	18-60 Adult	Married	Secondary level and above	House wife	2				yes
734			4 - 5 member	male	18-60 Adult	Married	Primary level	Agricultural/labor	2				yes
105			< 4 members	female	18-60 Adult	Married	No institutional education	House wife	2				yes
522			4 - 5 member	male	<= 18	Single	Primary level	Student	2				No
714			4 - 5 member	male	<= 18	Single	Secondary level and above	Student	2				yes
822			< 4 members	male	<= 18	Single	Primary level	Student	2				yes
90			6+ member	female	18-60 Adult	Married	No institutional education	House wife	2				No
90			6+ member	male	18-60 Adult	Married	No institutional education	Agricultural/labor	2				No
594			4 - 5 member	male	18-60 Adult	Married	Primary level	Service worker)	2				No
526			4 - 5 member	male	<= 18	Single	Secondary level and above	Student	2				yes
244			6+ member	male	<= 18	Single	No institutional education	Student	2				yes
280			4 - 5 member	female	18-60 Adult	Married	Primary level	House wife	2				yes
421			4 - 5 member	male	18-60 Adult	Single	Secondary level and above	Student	2				No
481			4 - 5 member	male	18-60 Adult	Married	No institutional education	Small business	2				yes
441			4 - 5 member	female	<= 18	Single	Primary level	Student	2				yes
646			4 - 5 member	female	18-60 Adult	Married	No institutional education	House wife	2				yes
701			6+ member	male	<= 18	Single	Secondary level and above	Service worker)	2				yes
220			4 - 5 member	male	18-60 Adult	Married	No institutional education	Agricultural/labor	2				yes
343			4 - 5 member	male	<= 18	Single	Primary level	Student	2				yes
195			4 - 5 member	male	18-60 Adult	Married	No institutional education	Small business	2				yes
813			< 4 members	female	18-60 Adult	Married	Primary level	House wife	2				yes
173			4 - 5 member	male	18-60 Adult	Married	Secondary level and above	Transport worker	2				yes
548			4 - 5 member	male	18-60 Adult	Married	No institutional education	Agricultural/labor	2				No
784			< 4 members	female	18-60 Adult	Married	Secondary level and above	House wife	2				yes
311			4 - 5 member	female	18-60 Adult	Married	No institutional education	Agricultural/labor	2				yes
221			4 - 5 member	male	<= 18	NA/Children	Not applicable	Not applicable	2				yes
68			4 - 5 member	male	18-60 Adult	Single	Secondary level and above	Student	2				No
677			6+ member	female	<= 18	Single	Secondary level and above	Student	2				yes
537			4 - 5 member	female	18-60 Adult	Widow/seperated	Primary level	Agricultural/labor	2				yes
455			4 - 5 member	male	<= 18	Single	Primary level	Student	2				yes
127			4 - 5 member	female	<= 18	Single	Primary level	Student	2				yes
225			6+ member	male	18-60 Adult	Married	Secondary level and above	Student	2				yes
556			4 - 5 member	male	18-60 Adult	Married	Secondary level and above	Service worker)	2				yes
825			6+ member	female	18-60 Adult	Married	Primary level	House wife	2				yes
662			6+ member	male	18-60 Adult	Married	Primary level	Agricultural/labor	2				yes
547			4 - 5 member	female	<= 18	Single	No institutional education	Student	2				yes
183			6+ member	male	18-60 Adult	Married	Secondary level and above	Agricultural/labor	2				yes
670			4 - 5 member	male	18-60 Adult	Single	No institutional education	Agricultural/labor	2				No
295			< 4 members	female	18-60 Adult	Married	No institutional education	House wife	2				yes
543			4 - 5 member	male	<= 18	Single	No institutional education	Student	2				yes
29			6+ member	female	18-60 Adult	Married	Secondary level and above	House wife	2				No
141			4 - 5 member	male	<= 18	Single	Secondary level and above	Student	2				No
228			< 4 members	female	18-60 Adult	Married	No institutional education	House wife	2				yes
277			4 - 5 member	male	18-60 Adult	Married	No institutional education	Agricultural/labor	2				yes
129			4 - 5 member	male	<= 18	NA/Children	Not applicable	Not applicable	2				yes
532			4 - 5 member	female	18-60 Adult	Married	Primary level	House wife	2				yes
447			4 - 5 member	female	18-60 Adult	Married	Primary level	Agricultural/labor	2				yes
197			< 4 members	male	18-60 Adult	Single	Secondary level and above	Small business	2				No
272			< 4 members	female	60+ Eldelery	Married	No institutional education	House wife	2				No
339			4 - 5 member	female	18-60 Adult	Married	No institutional education	House wife	2				yes
489			< 4 members	female	<= 18	NA/Children	Not applicable	Not applicable	2				yes
605			4 - 5 member	female	18-60 Adult	Married	Primary level	House wife	2				yes
824			4 - 5 member	male	<= 18	NA/Children	Not applicable	Not applicable	2				No
616			< 4 members	male	60+ Eldelery	Married	No institutional education	Small business	2				No
821			4 - 5 member	male	18-60 Adult	Single	No institutional education	Service worker)	2				yes
30			4 - 5 member	male	<= 18	NA/Children	Not applicable	Not applicable	2				No
644			4 - 5 member	female	<= 18	Single	Primary level	Student	2				yes
605			4 - 5 member	female	<= 18	Single	Primary level	Student	2				yes
602			4 - 5 member	male	18-60 Adult	Married	No institutional education	Agricultural/labor	2				No
562			4 - 5 member	male	18-60 Adult	Single	Secondary level and above	Unemployed	2				yes
753			< 4 members	female	<= 18	Single	Primary level	Student	2				yes
771			< 4 members	male	<= 18	Single	Primary level	Student	2				yes
565			6+ member	male	18-60 Adult	Single	Primary level	Unemployed	2				yes
294			6+ member	male	18-60 Adult	Married	Primary level	Agricultural/labor	2				yes
725			4 - 5 member	female	<= 18	Single	Primary level	Student	2				No
74			4 - 5 member	male	60+ Eldelery	Married	No institutional education	Unemployed	2				No
585			4 - 5 member	male	<= 18	Single	Primary level	Student	2				yes
244			6+ member	male	<= 18	NA/Children	Not applicable	Not applicable	2				yes
549			4 - 5 member	male	18-60 Adult	Single	Secondary level and above	Student	2				yes
776			4 - 5 member	female	18-60 Adult	Married	No institutional education	House wife	2				yes
572			4 - 5 member	female	<= 18	NA/Children	Not applicable	Not applicable	2				No
248			4 - 5 member	female	<= 18	Single	No institutional education	Student	2				yes
794			4 - 5 member	female	18-60 Adult	Married	Primary level	House wife	2				No
408			< 4 members	male	18-60 Adult	Married	Primary level	Transport worker	2				yes
702			< 4 members	female	18-60 Adult	Married	Primary level	House wife	2				yes
672			6+ member	male	18-60 Adult	Married	Secondary level and above	Service worker)	2				yes
615			4 - 5 member	female	<= 18	Single	Secondary level and above	Student	2				yes
64			6+ member	male	<= 18	Single	Primary level	Student	2				No
718			4 - 5 member	female	18-60 Adult	Married	No institutional education	House wife	2				yes
131			4 - 5 member	male	18-60 Adult	Married	No institutional education	Agricultural/labor	2				yes
825			6+ member	male	<= 18	NA/Children	Not applicable	Not applicable	2				yes
649			4 - 5 member	female	18-60 Adult	Single	Secondary level and above	Unemployed	2				yes
447			4 - 5 member	male	18-60 Adult	Single	Primary level	Service worker)	2				yes
194			4 - 5 member	female	<= 18	Single	Primary level	Student	2				yes
580			4 - 5 member	female	18-60 Adult	Single	Secondary level and above	Student	2				yes
607			4 - 5 member	female	<= 18	Single	No institutional education	Student	2				No
615			4 - 5 member	female	<= 18	NA/Children	Not applicable	Not applicable	2				yes
159			4 - 5 member	male	<= 18	Single	Primary level	Student	2				yes
22			6+ member	male	18-60 Adult	Single	Primary level	Service worker)	2				No
72			6+ member	male	18-60 Adult	Single	Secondary level and above	Service worker)	2				No
326			4 - 5 member	female	18-60 Adult	Married	No institutional education	House wife	2				yes
401			< 4 members	female	60+ Eldelery	Married	No institutional education	House wife	2				No
724			6+ member	female	<= 18	NA/Children	Not applicable	Not applicable	2				No
410			4 - 5 member	male	<= 18	Single	Primary level	Student	2				yes
119			4 - 5 member	female	18-60 Adult	Married	Primary level	House wife	2				yes
768			4 - 5 member	female	<= 18	Single	Secondary level and above	Student	2				yes
341			4 - 5 member	male	<= 18	Single	No institutional education	Student	2				yes
796			< 4 members	female	18-60 Adult	Married	Secondary level and above	House wife	2				No
183			6+ member	male	60+ Eldelery	Married	No institutional education	Agricultural/labor	2				yes
806			4 - 5 member	female	18-60 Adult	Married	Primary level	House wife	2				No
776			4 - 5 member	female	<= 18	NA/Children	Not applicable	Not applicable	2				yes
386			< 4 members	male	18-60 Adult	Married	Secondary level and above	Small business	2				No
150			6+ member	female	18-60 Adult	Married	No institutional education	House wife	2				yes
812			4 - 5 member	male	18-60 Adult	Married	Primary level	Service worker)	2				yes
108			4 - 5 member	female	<= 18	Single	Secondary level and above	Student	2				yes
112			< 4 members	male	18-60 Adult	Married	Primary level	Service worker)	2				yes
609			6+ member	male	<= 18	Single	Secondary level and above	Student	2				yes
371			< 4 members	male	18-60 Adult	Single	Secondary level and above	Service worker)	2				yes
408			< 4 members	female	<= 18	Single	Secondary level and above	Student	2				yes
343			4 - 5 member	male	18-60 Adult	Single	Secondary level and above	Student	2				yes
298			4 - 5 member	male	18-60 Adult	Married	No institutional education	Agricultural/labor	2				yes
399			6+ member	male	18-60 Adult	Married	Secondary level and above	Agricultural/labor	2				yes
57			< 4 members	male	<= 18	Single	Secondary level and above	Student	2				No
393			4 - 5 member	male	<= 18	Single	No institutional education	Student	2				yes
388			4 - 5 member	female	18-60 Adult	Married	No institutional education	House wife	2				yes
633			4 - 5 member	male	18-60 Adult	Married	Primary level	Agricultural/labor	2				yes
85			6+ member	female	18-60 Adult	Married	No institutional education	Unemployed	2				No
618			4 - 5 member	female	18-60 Adult	Married	Primary level	House wife	2				yes
390			4 - 5 member	male	<= 18	Widow/seperated	Primary level	Student	2				No
594			4 - 5 member	female	<= 18	NA/Children	Not applicable	Not applicable	2				No
88			< 4 members	male	<= 18	Single	Primary level	Student	2				No
592			4 - 5 member	female	18-60 Adult	Married	No institutional education	House wife	2				yes
353			4 - 5 member	female	18-60 Adult	Widow/seperated	No institutional education	House wife	2				yes
388			4 - 5 member	female	<= 18	Single	Secondary level and above	Student	2				yes
519			6+ member	male	18-60 Adult	Married	No institutional education	Agricultural/labor	2				No
147			4 - 5 member	female	<= 18	Single	Secondary level and above	Student	2				yes
383			4 - 5 member	male	<= 18	NA/Children	Not applicable	Not applicable	2				yes
450			4 - 5 member	male	18-60 Adult	Married	No institutional education	Agricultural/labor	2				No
799			4 - 5 member	male	18-60 Adult	Married	No institutional education	Agricultural/labor	2				No
297			6+ member	male	<= 18	Single	Secondary level and above	Student	2				yes
380			< 4 members	male	18-60 Adult	Single	Secondary level and above	Unemployed	2				No
439			4 - 5 member	male	18-60 Adult	Married	Primary level	Small business	2				No
240			4 - 5 member	male	18-60 Adult	Married	Secondary level and above	Service worker)	2				yes
584			< 4 members	female	18-60 Adult	Married	Secondary level and above	House wife	2				yes
528			6+ member	male	<= 18	Single	Primary level	Service worker)	2				yes
591			< 4 members	male	<= 18	Single	Secondary level and above	Student	2				yes
788			4 - 5 member	female	<= 18	Married	Primary level	House wife	2				yes
225			6+ member	female	<= 18	Married	Secondary level and above	Student	2				yes
532			4 - 5 member	male	18-60 Adult	Married	Primary level	Unemployed	2				yes
86			4 - 5 member	female	18-60 Adult	Married	Primary level	Service worker)	2				yes
354			4 - 5 member	male	<= 18	NA/Children	Not applicable	Not applicable	2				No
45			4 - 5 member	male	18-60 Adult	Single	Secondary level and above	Service worker)	2				No
366			4 - 5 member	male	18-60 Adult	Single	Secondary level and above	Student	2				No
745			4 - 5 member	female	<= 18	Single	No institutional education	Student	2				No
119			4 - 5 member	male	<= 18	Single	Primary level	Student	2				yes
116			6+ member	female	18-60 Adult	Married	Secondary level and above	House wife	2				yes
473			< 4 members	female	<= 18	NA/Children	Not applicable	Not applicable	2				yes
262			4 - 5 member	male	18-60 Adult	Single	Secondary level and above	Student	2				yes
609			6+ member	male	<= 18	NA/Children	Not applicable	Not applicable	2				yes
779			4 - 5 member	male	18-60 Adult	Single	Secondary level and above	Agricultural/labor	2				yes
274			4 - 5 member	female	<= 18	Married	Secondary level and above	House wife	2				yes
170			4 - 5 member	male	<= 18	Single	Secondary level and above	Student	2				yes
318			4 - 5 member	male	<= 18	Single	Primary level	Student	2				yes
266			< 4 members	female	<= 18	NA/Children	Not applicable	Not applicable	2				yes
222			6+ member	male	18-60 Adult	Married	Primary level	Service worker)	2				No
430			4 - 5 member	male	18-60 Adult	Married	No institutional education	Transport worker	2				yes
513			4 - 5 member	male	18-60 Adult	Married	No institutional education	Transport worker	2				yes
294			6+ member	male	<= 18	Single	Secondary level and above	Student	2				yes
718			4 - 5 member	male	<= 18	Single	Primary level	Student	2				yes
646			4 - 5 member	male	<= 18	Single	No institutional education	Student	2				yes
56			6+ member	male	18-60 Adult	Married	Secondary level and above	Transport worker	2				yes
760			< 4 members	female	<= 18	Single	Secondary level and above	Student	2				yes
334			4 - 5 member	male	18-60 Adult	Married	Secondary level and above	Agricultural/labor	2				yes
23			< 4 members	female	18-60 Adult	Married	Secondary level and above	House wife	2				yes
383			4 - 5 member	female	18-60 Adult	Married	Secondary level and above	House wife	2				yes
633			4 - 5 member	male	<= 18	NA/Children	Not applicable	Not applicable	2				yes
651			4 - 5 member	female	<= 18	NA/Children	Not applicable	Not applicable	2				yes
353			4 - 5 member	male	18-60 Adult	Married	Secondary level and above	Agricultural/labor	2				yes
296			< 4 members	female	<= 18	Single	Primary level	Student	2				yes
722			4 - 5 member	male	<= 18	Single	Secondary level and above	Student	2				No
341			4 - 5 member	female	18-60 Adult	Married	Secondary level and above	House wife	2				yes
158			4 - 5 member	male	<= 18	Single	Primary level	Student	2				yes
586			< 4 members	female	18-60 Adult	Married	No institutional education	House wife	2				yes
527			4 - 5 member	female	<= 18	Married	Secondary level and above	Student	2				yes
86			4 - 5 member	male	18-60 Adult	Single	Secondary level and above	Service worker)	2				yes
337			4 - 5 member	male	18-60 Adult	Married	Secondary level and above	Service worker)	2				No
34			4 - 5 member	female	18-60 Adult	Married	Secondary level and above	House wife	2				No
576			< 4 members	female	18-60 Adult	Married	No institutional education	House wife	2				yes
456			4 - 5 member	female	18-60 Adult	Married	Primary level	House wife	2				yes
344			4 - 5 member	male	18-60 Adult	Single	Primary level	Service worker)	2				yes
494			6+ member	female	<= 18	Single	Secondary level and above	Student	2				yes
234			4 - 5 member	female	18-60 Adult	Married	No institutional education	House wife	2				yes
512			6+ member	female	<= 18	NA/Children	Not applicable	Not applicable	2				yes
328			< 4 members	male	<= 18	Single	Primary level	Student	2				yes
327			4 - 5 member	male	<= 18	Single	Primary level	Service worker)	2				yes
651			4 - 5 member	male	<= 18	Single	Primary level	Student	2				yes
360			4 - 5 member	female	18-60 Adult	Single	Secondary level and above	Service worker)	2				yes
326			4 - 5 member	male	18-60 Adult	Single	No institutional education	Service worker)	2				yes
553			6+ member	female	18-60 Adult	Married	No institutional education	House wife	2				No
134			4 - 5 member	male	<= 18	Single	Secondary level and above	Student	2				yes
461			4 - 5 member	male	18-60 Adult	Married	No institutional education	Agricultural/labor	2				yes
344			4 - 5 member	female	18-60 Adult	Married	No institutional education	House wife	2				yes
772			6+ member	female	18-60 Adult	Married	No institutional education	House wife	2				No
717			6+ member	male	<= 18	Single	Primary level	Student	2				yes
621			4 - 5 member	male	18-60 Adult	Single	Secondary level and above	Student	2				yes
572			4 - 5 member	male	18-60 Adult	Single	Secondary level and above	Student	2				No
423			4 - 5 member	female	<= 18	Single	Secondary level and above	Student	2				yes
323			4 - 5 member	female	<= 18	Single	Secondary level and above	Student	2				No
31			6+ member	female	18-60 Adult	Married	Secondary level and above	House wife	2				yes
399			6+ member	female	<= 18	NA/Children	Not applicable	Not applicable	2				yes
308			4 - 5 member	female	18-60 Adult	Widow/seperated	Primary level	Disabled	2				yes
281			4 - 5 member	male	<= 18	Single	No institutional education	Student	2				yes
648			4 - 5 member	male	18-60 Adult	Married	Primary level	Small business	2				yes
150			6+ member	female	18-60 Adult	Married	Secondary level and above	House wife	2				yes
273			4 - 5 member	female	18-60 Adult	Married	Primary level	House wife	2				No
580			4 - 5 member	female	<= 18	NA/Children	Not applicable	Not applicable	2				yes
299			4 - 5 member	male	18-60 Adult	Single	Secondary level and above	Student	2				yes
154			4 - 5 member	female	18-60 Adult	Married	Primary level	Agricultural/labor	2				No
611			< 4 members	female	18-60 Adult	Married	Primary level	House wife	2				yes
288			4 - 5 member	female	<= 18	Single	Primary level	Student	2				yes
268			6+ member	female	<= 18	Single	Primary level	Student	2				No
177			4 - 5 member	male	18-60 Adult	Married	Primary level	Service worker)	2				yes
322			4 - 5 member	male	<= 18	NA/Children	Not applicable	Not applicable	2				yes
493			4 - 5 member	female	18-60 Adult	Married	No institutional education	House wife	2				yes
252			< 4 members	female	18-60 Adult	Married	No institutional education	House wife	2				No
290			4 - 5 member	male	18-60 Adult	Single	Secondary level and above	Student	2				yes
219			4 - 5 member	female	<= 18	Single	Primary level	Student	2				No
533			6+ member	male	<= 18	Single	Primary level	Student	2				yes
549			4 - 5 member	male	18-60 Adult	Married	No institutional education	Unemployed	2				yes
539			6+ member	female	18-60 Adult	Married	Secondary level and above	Student	2				yes
203			< 4 members	male	18-60 Adult	Single	Secondary level and above	Unemployed	2				No
160			4 - 5 member	female	<= 18	Single	No institutional education	Student	2				yes
676			4 - 5 member	female	<= 18	Single	Primary level	Student	2				yes
196			4 - 5 member	female	<= 18	Single	Primary level	Student	2				yes
519			6+ member	female	18-60 Adult	Married	No institutional education	House wife	2				No
29			6+ member	female	<= 18	NA/Children	Not applicable	Not applicable	2				No
632			4 - 5 member	male	18-60 Adult	Married	Secondary level and above	Transport worker	2				yes
541			4 - 5 member	male	18-60 Adult	Married	Primary level	Small business	2				yes
222			6+ member	female	18-60 Adult	Married	No institutional education	House wife	2				No
704			6+ member	female	18-60 Adult	Married	Primary level	House wife	2				yes
276			4 - 5 member	female	<= 18	Single	Primary level	Student	2				yes
260			< 4 members	female	18-60 Adult	Married	No institutional education	Small business	2				yes
525			4 - 5 member	female	<= 18	Single	Primary level	Student	2				yes
239			< 4 members	male	18-60 Adult	Married	No institutional education	Agricultural/labor	2				yes
403			4 - 5 member	male	18-60 Adult	Single	Primary level	Transport worker	2				No
172			4 - 5 member	male	18-60 Adult	Married	No institutional education	Transport worker	2				yes
198			< 4 members	female	18-60 Adult	Married	No institutional education	House wife	2				No
529			6+ member	male	18-60 Adult	Single	Primary level	Transport worker	2				yes
677			6+ member	female	18-60 Adult	Married	Secondary level and above	House wife	2				yes
76			< 4 members	female	18-60 Adult	Married	Secondary level and above	Service worker)	2				yes
196			4 - 5 member	female	18-60 Adult	Married	No institutional education	Service worker)	2				yes
580			4 - 5 member	female	18-60 Adult	Married	Secondary level and above	House wife	2				yes
26			4 - 5 member	male	<= 18	Single	Primary level	Student	2				No
259			4 - 5 member	male	<= 18	NA/Children	Not applicable	Not applicable	2				No
440			6+ member	male	18-60 Adult	Single	Primary level	Agricultural/labor	2				yes
257			4 - 5 member	male	18-60 Adult	Single	Secondary level and above	Service worker)	2				yes
814			6+ member	male	18-60 Adult	Married	Secondary level and above	Small business	2				yes
540			< 4 members	male	<= 18	NA/Children	Not applicable	Not applicable	2				yes
792			4 - 5 member	male	18-60 Adult	Single	No institutional education	Agricultural/labor	2				No
298			4 - 5 member	male	<= 18	Single	Primary level	Student	2				yes
137			4 - 5 member	female	18-60 Adult	Married	Secondary level and above	House wife	2				yes
254			< 4 members	male	18-60 Adult	Single	Primary level	Small business	2				yes
482			< 4 members	female	18-60 Adult	Married	Secondary level and above	House wife	2				yes
139			4 - 5 member	male	<= 18	Single	Primary level	Student	2				yes
291			4 - 5 member	female	18-60 Adult	Widow/seperated	No institutional education	House wife	2				yes
767			4 - 5 member	male	18-60 Adult	Married	Primary level	Transport worker	2				yes
27			4 - 5 member	female	18-60 Adult	Married	Primary level	House wife	2				No
247			< 4 members	male	<= 18	Single	Primary level	Student	2				yes
471			< 4 members	female	18-60 Adult	Single	No institutional education	Agricultural/labor	2				yes
239			< 4 members	female	<= 18	Single	Primary level	Student	2				yes
140			4 - 5 member	female	<= 18	Single	Secondary level and above	Student	2				No
113			4 - 5 member	male	<= 18	NA/Children	Not applicable	Not applicable	2				yes
543			4 - 5 member	female	18-60 Adult	Married	Primary level	House wife	2				yes
199			4 - 5 member	female	18-60 Adult	Married	No institutional education	House wife	2				No
382			4 - 5 member	female	<= 18	Single	Primary level	Student	2				No
601			4 - 5 member	male	<= 18	Single	Primary level	Student	2				yes
676			4 - 5 member	male	18-60 Adult	Married	No institutional education	Transport worker	2				yes
360			4 - 5 member	female	18-60 Adult	Married	Secondary level and above	House wife	2				yes
639			4 - 5 member	female	60+ Eldelery	Widow/seperated	Primary level	Disabled	2				yes
162			4 - 5 member	female	<= 18	Single	Secondary level and above	Student	2				yes
440			6+ member	female	18-60 Adult	Married	Primary level	House wife	2				yes
289			4 - 5 member	male	60+ Eldelery	Married	No institutional education	Agricultural/labor	2				yes
486			4 - 5 member	female	18-60 Adult	Married	Primary level	House wife	2				yes
414			6+ member	male	<= 18	Single	No institutional education	Student	2				No
701			6+ member	female	<= 18	Single	Primary level	Student	2				yes
729			< 4 members	female	<= 18	Single	No institutional education	Student	2				No
236			4 - 5 member	female	<= 18	Single	Primary level	Student	2				No
567			6+ member	male	<= 18	Single	Secondary level and above	Student	2				yes
717			6+ member	male	18-60 Adult	Single	Secondary level and above	Disabled	2				yes
387			4 - 5 member	male	<= 18	Single	Primary level	Student	2				yes
280			4 - 5 member	male	<= 18	NA/Children	Not applicable	Not applicable	2				yes
116			6+ member	male	18-60 Adult	Married	No institutional education	Small business	2				yes
244			6+ member	male	18-60 Adult	Married	Secondary level and above	Service worker)	2				yes
111			< 4 members	male	18-60 Adult	Married	No institutional education	Small business	2				yes
610			4 - 5 member	male	<= 18	Single	Secondary level and above	Student	2				yes
541			4 - 5 member	female	<= 18	Single	Primary level	Student	2				yes
502			4 - 5 member	female	18-60 Adult	Married	No institutional education	House wife	2				No
100			4 - 5 member	male	18-60 Adult	Married	No institutional education	Small business	2				yes
98			6+ member	female	<= 18	Single	Primary level	Student	2				No
710			4 - 5 member	female	<= 18	Single	Secondary level and above	Student	2				No
255			4 - 5 member	male	18-60 Adult	Married	Primary level	Agricultural/labor	2				yes
349			4 - 5 member	female	<= 18	NA/Children	Not applicable	Not applicable	2				yes
376			4 - 5 member	male	<= 18	NA/Children	Not applicable	Not applicable	2				yes
552			< 4 members	female	18-60 Adult	Married	Primary level	House wife	2				yes
537			4 - 5 member	male	<= 18	Single	Primary level	Transport worker	2				yes
685			4 - 5 member	male	<= 18	Single	Primary level	Student	2				No
140			4 - 5 member	male	<= 18	NA/Children	Not applicable	Not applicable	2				No
22			6+ member	male	18-60 Adult	Single	Primary level	Unemployed	2				No
351			< 4 members	female	18-60 Adult	Married	No institutional education	House wife	2				yes
654			4 - 5 member	male	60+ Eldelery	Married	No institutional education	Agricultural/labor	2				yes
215			< 4 members	female	18-60 Adult	Single	Secondary level and above	Student	2				No
775			< 4 members	male	<= 18	Single	Secondary level and above	Student	2				yes
807			6+ member	female	18-60 Adult	Widow/seperated	No institutional education	House wife	2				No
213			4 - 5 member	female	<= 18	Single	Primary level	Student	2				No
85			6+ member	male	18-60 Adult	Married	Secondary level and above	Transport worker	2				No
211			4 - 5 member	female	<= 18	Single	Primary level	Student	2				yes
21			4 - 5 member	female	<= 18	Single	Secondary level and above	Student	2				No
208			6+ member	female	18-60 Adult	Single	Secondary level and above	Student	2				yes
393			4 - 5 member	female	<= 18	NA/Children	Not applicable	Not applicable	2				yes
462			4 - 5 member	female	18-60 Adult	Married	No institutional education	Agricultural/labor	2				yes
207			4 - 5 member	male	<= 18	Single	Secondary level and above	Student	2				yes
85			6+ member	male	<= 18	Single	Primary level	Student	2				No
585			4 - 5 member	male	<= 18	NA/Children	Not applicable	Not applicable	2				yes
363			4 - 5 member	male	18-60 Adult	Single	Secondary level and above	Agricultural/labor	2				yes
128			4 - 5 member	female	<= 18	NA/Children	Not applicable	Not applicable	2				yes
816			4 - 5 member	female	18-60 Adult	Married	No institutional education	House wife	2				No
393			4 - 5 member	female	18-60 Adult	Married	Secondary level and above	House wife	2				yes
655			4 - 5 member	female	18-60 Adult	Married	No institutional education	House wife	2				yes
804			4 - 5 member	female	<= 18	NA/Children	Not applicable	Not applicable	2				yes
473			< 4 members	female	18-60 Adult	Married	Secondary level and above	House wife	2				yes
317			6+ member	male	<= 18	Single	Primary level	Student	2				yes
368			< 4 members	male	18-60 Adult	Married	Secondary level and above	Service worker)	2				yes
347			6+ member	female	<= 18	Single	Primary level	Student	2				yes
48			4 - 5 member	female	<= 18	Single	Primary level	Student	2				No
275			4 - 5 member	female	18-60 Adult	Married	Secondary level and above	House wife	2				yes
665			4 - 5 member	male	<= 18	Single	Secondary level and above	Student	2				yes
135			4 - 5 member	female	18-60 Adult	Married	Secondary level and above	House wife	2				No
517			4 - 5 member	male	<= 18	Single	No institutional education	Student	2				No
391			6+ member	female	<= 18	NA/Children	Not applicable	Not applicable	2				yes
801			< 4 members	female	18-60 Adult	Married	Primary level	House wife	2				No
219			4 - 5 member	male	<= 18	Single	Secondary level and above	Transport worker	2				No
305			4 - 5 member	male	18-60 Adult	Married	Primary level	Agricultural/labor	2				yes
361			4 - 5 member	male	<= 18	Single	Primary level	Student	2				No
427			4 - 5 member	female	18-60 Adult	Married	No institutional education	Agricultural/labor	2				yes
158			4 - 5 member	female	<= 18	Single	Secondary level and above	Student	2				yes
554			< 4 members	male	18-60 Adult	Married	No institutional education	Agricultural/labor	2				No
297			6+ member	male	<= 18	Single	Primary level	Student	2				yes
598			4 - 5 member	female	<= 18	NA/Children	Not applicable	Not applicable	2				yes
179			< 4 members	male	18-60 Adult	Single	Secondary level and above	Student	2				No
83			4 - 5 member	female	18-60 Adult	Married	Secondary level and above	House wife	2				yes
161			4 - 5 member	female	<= 18	Single	Primary level	Student	2				yes
569			< 4 members	male	<= 18	Single	Secondary level and above	Student	2				yes
176			4 - 5 member	female	18-60 Adult	Married	Secondary level and above	House wife	2				yes
225			6+ member	female	18-60 Adult	Married	Primary level	House wife	2				yes
750			4 - 5 member	male	<= 18	NA/Children	Not applicable	Not applicable	2				yes
363			4 - 5 member	male	18-60 Adult	Married	No institutional education	Agricultural/labor	2				yes
717			6+ member	male	18-60 Adult	Married	Secondary level and above	Service worker)	2				yes
472			< 4 members	male	<= 18	Single	Secondary level and above	Student	2				yes
168			4 - 5 member	male	<= 18	Single	No institutional education	Transport worker	2				yes
536			< 4 members	female	<= 18	Single	Primary level	Student	2				yes
132			4 - 5 member	male	18-60 Adult	Married	Secondary level and above	Service worker)	2				No
573			4 - 5 member	male	18-60 Adult	Married	No institutional education	Transport worker	2				yes
464			< 4 members	male	<= 18	Single	Primary level	Student	2				yes
63			4 - 5 member	male	<= 18	Single	Primary level	Student	2				No
623			4 - 5 member	male	18-60 Adult	Married	Secondary level and above	Transport worker	2				yes
571			< 4 members	female	<= 18	Single	Primary level	Student	2				No
720			4 - 5 member	male	<= 18	Single	Secondary level and above	Student	2				yes
819			4 - 5 member	male	<= 18	NA/Children	Not applicable	Not applicable	2				yes
449			6+ member	male	18-60 Adult	Married	No institutional education	Agricultural/labor	2				yes
625			6+ member	male	18-60 Adult	Married	Primary level	Agricultural/labor	2				No
438			6+ member	male	18-60 Adult	Married	Primary level	Small business	2				No
550			6+ member	female	<= 18	Single	No institutional education	Student	2				No
79			< 4 members	male	18-60 Adult	Married	Secondary level and above	Unemployed	2				No
505			4 - 5 member	male	18-60 Adult	Married	No institutional education	Agricultural/labor	2				No
634			4 - 5 member	male	<= 18	Single	Secondary level and above	Student	2				No
92			4 - 5 member	male	18-60 Adult	Married	Primary level	Agricultural/labor	2				No
567			6+ member	male	18-60 Adult	Married	Secondary level and above	Unemployed	2				yes
234			4 - 5 member	male	18-60 Adult	Married	Secondary level and above	Transport worker	2				yes
296			< 4 members	female	18-60 Adult	Married	Primary level	House wife	2				yes
330			4 - 5 member	female	18-60 Adult	Married	Secondary level and above	House wife	2				yes
823			4 - 5 member	female	<= 18	Single	Primary level	Student	2				yes
148			< 4 members	female	18-60 Adult	Married	No institutional education	House wife	2				No
410			4 - 5 member	female	18-60 Adult	Married	No institutional education	House wife	2				yes
242			< 4 members	male	<= 18	Single	Primary level	Service worker)	2				yes
249			4 - 5 member	female	18-60 Adult	Married	Primary level	House wife	2				yes
535			4 - 5 member	female	<= 18	Single	Primary level	Student	2				yes
697			4 - 5 member	male	<= 18	Single	Secondary level and above	Student	2				yes
427			4 - 5 member	female	<= 18	NA/Children	Not applicable	Not applicable	2				yes
227			6+ member	male	<= 18	NA/Children	Not applicable	Not applicable	2				yes
161			4 - 5 member	male	<= 18	Single	Primary level	Student	2				yes
676			4 - 5 member	female	<= 18	Single	No institutional education	Student	2				yes
511			6+ member	male	<= 18	NA/Children	Not applicable	Not applicable	2				yes
173			4 - 5 member	female	18-60 Adult	Married	Secondary level and above	House wife	2				yes
618			4 - 5 member	female	<= 18	Married	Primary level	Student	2				yes
792			4 - 5 member	female	18-60 Adult	Married	Primary level	House wife	2				No
653			4 - 5 member	male	<= 18	Single	Primary level	Student	2				yes
571			< 4 members	male	<= 18	Single	Secondary level and above	Student	2				No
564			< 4 members	female	<= 18	Single	Primary level	Student	2				yes
656			< 4 members	female	<= 18	Single	Secondary level and above	Student	2				yes
658			< 4 members	male	18-60 Adult	Single	Secondary level and above	Unemployed	2				yes
709			6+ member	male	18-60 Adult	Married	Secondary level and above	Service worker)	2				yes
55			4 - 5 member	female	18-60 Adult	Married	Primary level	House wife	2				yes
66			4 - 5 member	female	<= 18	Single	Primary level	Student	2				No
393			4 - 5 member	female	18-60 Adult	Married	No institutional education	House wife	2				yes
742			4 - 5 member	male	<= 18	NA/Children	Not applicable	Not applicable	2				No
664			4 - 5 member	male	<= 18	Single	Secondary level and above	Student	2				yes
356			< 4 members	male	18-60 Adult	Married	No institutional education	Agricultural/labor	2				No
668			< 4 members	female	<= 18	Single	Secondary level and above	Student	2				yes
547			4 - 5 member	male	18-60 Adult	Married	No institutional education	Small business	2				yes
796			< 4 members	male	18-60 Adult	Married	Primary level	Service worker)	2				No
32			4 - 5 member	male	<= 18	NA/Children	Not applicable	Not applicable	2				No
433			4 - 5 member	male	18-60 Adult	Married	No institutional education	Service worker)	2				yes
364			6+ member	female	<= 18	NA/Children	Not applicable	Not applicable	2				yes
361			4 - 5 member	female	18-60 Adult	Married	Primary level	Agricultural/labor	2				No
165			6+ member	female	<= 18	Single	No institutional education	Student	2				No
643			4 - 5 member	male	18-60 Adult	Married	No institutional education	Small business	2				yes
692			4 - 5 member	female	18-60 Adult	Married	Secondary level and above	House wife	2				yes
815			< 4 members	male	18-60 Adult	Married	Primary level	Agricultural/labor	2				No
679			4 - 5 member	female	<= 18	Single	No institutional education	Unemployed	2				yes
765			4 - 5 member	male	18-60 Adult	Married	Primary level	Service worker)	2				yes
409			4 - 5 member	female	18-60 Adult	Married	No institutional education	House wife	2				yes
683			4 - 5 member	male	18-60 Adult	Single	Secondary level and above	Student	2				yes
809			4 - 5 member	female	<= 18	Single	Secondary level and above	Unemployed	2				No
452			4 - 5 member	male	<= 18	NA/Children	Not applicable	Not applicable	2				yes
98			6+ member	female	18-60 Adult	Widow/seperated	Primary level	House wife	2				No
689			< 4 members	female	<= 18	Single	Secondary level and above	Student	2				yes
390			4 - 5 member	female	18-60 Adult	Married	Secondary level and above	House wife	2				No
380			< 4 members	male	18-60 Adult	Married	No institutional education	Small business	2				No
315			4 - 5 member	female	<= 18	NA/Children	Not applicable	Not applicable	2				yes
364			6+ member	male	18-60 Adult	Married	No institutional education	Agricultural/labor	2				yes
650			4 - 5 member	female	18-60 Adult	Married	No institutional education	House wife	2				No
635			4 - 5 member	female	18-60 Adult	Married	Secondary level and above	Small business	2				yes
665			4 - 5 member	female	18-60 Adult	Married	No institutional education	House wife	2				yes
696			4 - 5 member	male	<= 18	Single	Primary level	Service worker)	2				No
598			4 - 5 member	male	18-60 Adult	Married	Secondary level and above	Service worker)	2				yes
278			4 - 5 member	male	18-60 Adult	Married	No institutional education	Agricultural/labor	2				No
89			4 - 5 member	female	18-60 Adult	Married	No institutional education	House wife	2				yes
613			4 - 5 member	male	18-60 Adult	Married	No institutional education	Agricultural/labor	2				yes
205			4 - 5 member	male	18-60 Adult	Single	Secondary level and above	Student	2				yes
493			4 - 5 member	female	18-60 Adult	Married	Secondary level and above	Small business	2				yes
644			4 - 5 member	female	18-60 Adult	Married	No institutional education	House wife	2				yes
381			4 - 5 member	male	<= 18	Single	Primary level	Student	2				yes
132			4 - 5 member	male	<= 18	Single	Primary level	Student	2				No
708			4 - 5 member	female	18-60 Adult	Single	Secondary level and above	Student	2				No
681			< 4 members	male	<= 18	Single	Secondary level and above	Unemployed	2				yes
816			4 - 5 member	male	18-60 Adult	Married	No institutional education	Agricultural/labor	2				No
246			6+ member	male	18-60 Adult	Single	Secondary level and above	Student	2				yes
321			< 4 members	female	60+ Eldelery	Widow/seperated	No institutional education	House wife	2				No
714			4 - 5 member	male	18-60 Adult	Single	Secondary level and above	Service worker)	2				yes
398			< 4 members	female	<= 18	Single	Secondary level and above	Student	2				yes
476			4 - 5 member	female	<= 18	Single	Secondary level and above	Student	2				yes
72			6+ member	male	18-60 Adult	Married	Secondary level and above	Service worker)	2				No
660			6+ member	male	60+ Eldelery	Married	No institutional education	Agricultural/labor	2				yes
325			6+ member	male	18-60 Adult	Married	No institutional education	Agricultural/labor	2				yes
641			4 - 5 member	male	18-60 Adult	Married	No institutional education	Small business	2				yes
134			4 - 5 member	male	<= 18	Single	Secondary level and above	Student	2				yes
53			4 - 5 member	female	18-60 Adult	Married	Secondary level and above	House wife	2				yes
209			< 4 members	female	60+ Eldelery	Married	No institutional education	House wife	2				No
82			4 - 5 member	female	<= 18	Single	Primary level	Student	2				yes
414			6+ member	female	<= 18	Single	Primary level	Student	2				No
723			< 4 members	female	<= 18	Single	Primary level	Student	2				No
406			4 - 5 member	female	18-60 Adult	Married	No institutional education	House wife	2				yes
725			4 - 5 member	female	<= 18	Single	Secondary level and above	Student	2				No
223			4 - 5 member	male	<= 18	NA/Children	Not applicable	Not applicable	2				yes
521			< 4 members	male	18-60 Adult	Single	Secondary level and above	Student	2				No
826			< 4 members	female	18-60 Adult	Married	No institutional education	House wife	2				yes
771			< 4 members	male	18-60 Adult	Married	No institutional education	Small business	2				yes
713			4 - 5 member	male	<= 18	NA/Children	Not applicable	Not applicable	2				No
348			4 - 5 member	male	18-60 Adult	Single	Secondary level and above	Unemployed	2				yes
737			< 4 members	male	<= 18	Married	Secondary level and above	Student	2				No
450			4 - 5 member	male	<= 18	Single	Primary level	Student	2				No
220			4 - 5 member	female	18-60 Adult	Married	No institutional education	House wife	2				yes
632			4 - 5 member	female	<= 18	NA/Children	Not applicable	Not applicable	2				yes
143			< 4 members	male	18-60 Adult	Single	No institutional education	Agricultural/labor	2				No
672			6+ member	female	18-60 Adult	Married	Secondary level and above	House wife	2				yes
270			4 - 5 member	female	<= 18	Single	Secondary level and above	Student	2				No
98			6+ member	female	<= 18	Single	Secondary level and above	Student	2				No
750			4 - 5 member	male	<= 18	Single	Primary level	Student	2				yes
494			6+ member	male	18-60 Adult	Married	Primary level	Service worker)	2				yes
95			< 4 members	male	60+ Eldelery	Married	Secondary level and above	Agricultural/labor	2				No
655			4 - 5 member	female	<= 18	Single	Primary level	Student	2				yes
237			6+ member	male	18-60 Adult	Married	No institutional education	Agricultural/labor	2				yes
755			4 - 5 member	male	<= 18	Single	Primary level	Student	2				yes
449			6+ member	female	<= 18	NA/Children	Not applicable	Not applicable	2				yes
74			4 - 5 member	male	<= 18	Single	Primary level	Student	2				No
405			4 - 5 member	male	18-60 Adult	Single	Secondary level and above	Service worker)	2				yes
528			6+ member	male	<= 18	NA/Children	Not applicable	Not applicable	2				yes
76			< 4 members	male	<= 18	Single	No institutional education	Student	2				yes
689			< 4 members	female	18-60 Adult	Single	Secondary level and above	Student	2				yes
683			4 - 5 member	male	18-60 Adult	Single	Secondary level and above	Student	2				yes
673			4 - 5 member	male	18-60 Adult	Married	No institutional education	Agricultural/labor	2				yes
265			4 - 5 member	female	18-60 Adult	Married	No institutional education	House wife	2				yes
135			4 - 5 member	male	<= 18	NA/Children	Not applicable	Not applicable	2				No
319			4 - 5 member	female	18-60 Adult	Married	No institutional education	Agricultural/labor	2				yes
693			4 - 5 member	female	<= 18	Single	Secondary level and above	Student	2				No
520			4 - 5 member	female	<= 18	Single	No institutional education	Student	2				yes
170			4 - 5 member	female	60+ Eldelery	Married	No institutional education	Unemployed	2				yes
671			< 4 members	female	<= 18	Single	No institutional education	Student	2				yes
473			< 4 members	male	<= 18	NA/Children	Not applicable	Not applicable	2				yes
448			4 - 5 member	male	18-60 Adult	Married	No institutional education	Agricultural/labor	2				yes
697			4 - 5 member	male	18-60 Adult	Married	Secondary level and above	Agricultural/labor	2				yes
87			4 - 5 member	female	18-60 Adult	Married	Primary level	House wife	2				No
38			< 4 members	female	18-60 Adult	Married	Secondary level and above	House wife	2				yes
204			4 - 5 member	female	18-60 Adult	Married	Primary level	House wife	2				yes
375			4 - 5 member	female	18-60 Adult	Married	Primary level	Small business	2				yes
553			6+ member	female	18-60 Adult	Married	Primary level	House wife	2				No
505			4 - 5 member	male	<= 18	Single	Primary level	Student	2				No
121			6+ member	male	18-60 Adult	Single	Secondary level and above	Student	2				yes
267			4 - 5 member	male	18-60 Adult	Married	No institutional education	Transport worker	2				yes
411			6+ member	male	<= 18	NA/Children	Not applicable	Not applicable	2				No
608			< 4 members	male	18-60 Adult	Married	No institutional education	Transport worker	2				No
348			4 - 5 member	female	18-60 Adult	Single	Secondary level and above	Unemployed	2				yes
524			6+ member	male	<= 18	NA/Children	Not applicable	Not applicable	2				No
795			< 4 members	male	18-60 Adult	Single	Secondary level and above	Student	2				yes
466			6+ member	female	18-60 Adult	Married	No institutional education	Agricultural/labor	2				yes
793			< 4 members	female	<= 18	Single	Primary level	Disabled	2				yes
369			4 - 5 member	male	18-60 Adult	Married	Primary level	Small business	2				yes
164			< 4 members	female	<= 18	NA/Children	Not applicable	Not applicable	2				No
365			4 - 5 member	female	60+ Eldelery	Widow/seperated	No institutional education	House wife	2				No
140			4 - 5 member	female	<= 18	Single	Primary level	Student	2				No
460			4 - 5 member	female	18-60 Adult	Single	No institutional education	House wife	2				yes
38			< 4 members	female	<= 18	Single	Secondary level and above	Student	2				yes
627			4 - 5 member	male	<= 18	Single	Secondary level and above	Student	2				No
659			4 - 5 member	female	<= 18	Single	Primary level	Student	2				yes
804			4 - 5 member	female	<= 18	NA/Children	Not applicable	Not applicable	2				yes
807			6+ member	male	<= 18	Single	Secondary level and above	Student	2				No
778			< 4 members	male	<= 18	Single	Secondary level and above	Student	2				yes
371			< 4 members	female	18-60 Adult	Married	No institutional education	House wife	2				yes
810			4 - 5 member	female	<= 18	Single	Primary level	Student	2				yes
811			< 4 members	female	18-60 Adult	Married	Secondary level and above	House wife	2				No
225			6+ member	female	<= 18	Married	Primary level	House wife	2				yes
815			< 4 members	female	<= 18	Single	Primary level	Student	2				No
696			4 - 5 member	female	18-60 Adult	Married	No institutional education	House wife	2				No
82			4 - 5 member	female	18-60 Adult	Single	Secondary level and above	Student	2				yes
391			6+ member	female	18-60 Adult	Married	No institutional education	House wife	2				yes
72			6+ member	female	<= 18	NA/Children	Not applicable	Not applicable	2				No
171			4 - 5 member	male	18-60 Adult	Married	Secondary level and above	Agricultural/labor	2				yes
302			4 - 5 member	male	<= 18	Single	Primary level	Agricultural/labor	2				yes
42			6+ member	female	18-60 Adult	Married	No institutional education	House wife	2				yes
39			4 - 5 member	female	<= 18	Single	Primary level	Student	2				No
227			6+ member	female	<= 18	NA/Children	Not applicable	Not applicable	2				yes
776			4 - 5 member	male	18-60 Adult	Married	No institutional education	Service worker)	2				yes
157			< 4 members	male	18-60 Adult	Married	No institutional education	Agricultural/labor	2				No
391			6+ member	male	18-60 Adult	Married	No institutional education	Agricultural/labor	2				yes
465			4 - 5 member	male	18-60 Adult	Single	Secondary level and above	Student	2				yes
354			4 - 5 member	male	18-60 Adult	Married	Secondary level and above	Service worker)	2				No
607			4 - 5 member	male	18-60 Adult	Married	Primary level	Agricultural/labor	2				No
426			4 - 5 member	male	<= 18	Single	Primary level	Student	2				No
201			< 4 members	male	18-60 Adult	Married	Secondary level and above	Small business	2				yes
715			4 - 5 member	female	<= 18	Single	Primary level	Student	2				yes
97			4 - 5 member	male	18-60 Adult	Married	Primary level	Unemployed	2				No
407			< 4 members	male	<= 18	Single	Secondary level and above	Student	2				yes
195			4 - 5 member	male	<= 18	Single	Primary level	Student	2				yes
461			4 - 5 member	female	18-60 Adult	Married	Primary level	House wife	2				yes
62			4 - 5 member	male	18-60 Adult	Married	No institutional education	Agricultural/labor	2				No
363			4 - 5 member	female	<= 18	Single	Secondary level and above	Student	2				yes
104			4 - 5 member	male	<= 18	NA/Children	Not applicable	Not applicable	2				No
794			4 - 5 member	female	18-60 Adult	Widow/seperated	No institutional education	House wife	2				No
362			< 4 members	female	60+ Eldelery	Widow/seperated	No institutional education	Agricultural/labor	2				yes
311			4 - 5 member	female	<= 18	Single	Secondary level and above	Student	2				yes
337			4 - 5 member	female	<= 18	Single	Primary level	Student	2				No
750			4 - 5 member	male	18-60 Adult	Married	Primary level	Agricultural/labor	2				yes
678			4 - 5 member	male	18-60 Adult	Married	Primary level	Small business	2				yes
246			6+ member	male	18-60 Adult	Married	No institutional education	Agricultural/labor	2				yes
245			< 4 members	female	18-60 Adult	Married	No institutional education	House wife	2				yes
381			4 - 5 member	female	<= 18	NA/Children	Not applicable	Not applicable	2				yes
320			4 - 5 member	male	<= 18	Single	Secondary level and above	Student	2				yes
125			4 - 5 member	male	<= 18	Single	Secondary level and above	Student	2				No
757			6+ member	male	18-60 Adult	Married	Primary level	Agricultural/labor	2				yes
715			4 - 5 member	female	<= 18	Single	Primary level	Student	2				yes
155			4 - 5 member	male	18-60 Adult	Married	No institutional education	Transport worker	2				yes
347			6+ member	female	18-60 Adult	Married	No institutional education	House wife	2				yes
149			4 - 5 member	male	<= 18	Single	Primary level	Student	2				No
131			4 - 5 member	male	<= 18	NA/Children	Not applicable	Not applicable	2				yes
792			4 - 5 member	male	<= 18	Single	No institutional education	Agricultural/labor	2				No
352			4 - 5 member	female	<= 18	NA/Children	Not applicable	Not applicable	2				yes
449			6+ member	female	18-60 Adult	Married	No institutional education	Agricultural/labor	2				yes
395			6+ member	male	60+ Eldelery	Married	No institutional education	Unemployed	2				yes
535			4 - 5 member	female	18-60 Adult	Single	Secondary level and above	Student	2				yes
524			6+ member	male	<= 18	NA/Children	Not applicable	Not applicable	2				No
518			6+ member	male	18-60 Adult	Married	Primary level	Service worker)	2				yes
565			6+ member	male	<= 18	Single	Primary level	Student	2				yes
701			6+ member	female	18-60 Adult	Single	Primary level	Unemployed	2				yes
712			< 4 members	male	60+ Eldelery	Married	Secondary level and above	Small business	2				No
435			4 - 5 member	male	18-60 Adult	Married	No institutional education	Service worker)	2				yes
531			4 - 5 member	female	18-60 Adult	Married	No institutional education	House wife	2				yes
210			< 4 members	female	18-60 Adult	Married	No institutional education	House wife	2				yes
323			4 - 5 member	male	18-60 Adult	Married	No institutional education	Agricultural/labor	2				No
201			< 4 members	female	18-60 Adult	Married	Secondary level and above	House wife	2				yes
586			< 4 members	male	18-60 Adult	Married	Primary level	Transport worker	2				yes
717			6+ member	female	18-60 Adult	Married	Secondary level and above	House wife	2				yes
819			4 - 5 member	male	<= 18	Single	Secondary level and above	Student	2				yes
289			4 - 5 member	female	60+ Eldelery	Married	Secondary level and above	Small business	2				yes
236			4 - 5 member	female	18-60 Adult	Widow/seperated	Primary level	House wife	2				No
123			4 - 5 member	female	<= 18	Single	Secondary level and above	Student	2				yes
607			4 - 5 member	male	<= 18	Single	Primary level	Student	2				No
503			4 - 5 member	female	18-60 Adult	Married	Primary level	House wife	2				No
204			4 - 5 member	male	60+ Eldelery	Married	No institutional education	Agricultural/labor	2				yes
644			4 - 5 member	female	<= 18	Single	Primary level	Student	2				yes
566			6+ member	male	18-60 Adult	Single	Secondary level and above	Student	2				yes
705			4 - 5 member	male	18-60 Adult	Married	No institutional education	Agricultural/labor	2				yes
810			4 - 5 member	male	<= 18	NA/Children	Not applicable	Not applicable	2				yes
181			4 - 5 member	male	<= 18	Single	Primary level	Unemployed	2				No
186			4 - 5 member	female	18-60 Adult	Single	Secondary level and above	Student	2				yes
579			4 - 5 member	male	18-60 Adult	Single	Primary level	Agricultural/labor	2				yes
137			4 - 5 member	female	<= 18	Single	Primary level	Student	2				yes
246			6+ member	female	<= 18	Single	Secondary level and above	Student	2				yes
329			6+ member	female	<= 18	NA/Children	Not applicable	Not applicable	2				yes
436			< 4 members	female	<= 18	Single	Primary level	Student	2				No
633			4 - 5 member	male	<= 18	Single	Primary level	Student	2				yes
528			6+ member	male	<= 18	Single	No institutional education	Student	2				yes
329			6+ member	female	<= 18	Single	Primary level	Student	2				yes
588			4 - 5 member	male	18-60 Adult	Married	Secondary level and above	Service worker)	2				yes
186			4 - 5 member	male	18-60 Adult	Married	No institutional education	Service worker)	2				yes
68			4 - 5 member	female	18-60 Adult	Married	No institutional education	House wife	2				No
602			4 - 5 member	female	18-60 Adult	Single	Secondary level and above	Unemployed	2				No
711			4 - 5 member	female	<= 18	Single	Secondary level and above	Student	2				No
211			4 - 5 member	female	<= 18	NA/Children	Not applicable	Not applicable	2				yes
105			< 4 members	male	<= 18	NA/Children	Not applicable	Not applicable	2				yes
285			4 - 5 member	female	18-60 Adult	Married	Secondary level and above	House wife	2				yes
503			4 - 5 member	female	<= 18	Single	Primary level	Student	2				No
402			4 - 5 member	male	18-60 Adult	Married	No institutional education	Transport worker	2				No
507			< 4 members	male	<= 18	Single	Primary level	Student	2				No
22			6+ member	male	18-60 Adult	Single	Secondary level and above	Service worker)	2				No
593			4 - 5 member	female	18-60 Adult	Married	Secondary level and above	House wife	2				yes
790			< 4 members	male	<= 18	NA/Children	Not applicable	Not applicable	2				yes
209			< 4 members	male	60+ Eldelery	Married	Primary level	Small business	2				No
801			< 4 members	male	18-60 Adult	Married	Primary level	Agricultural/labor	2				No
287			4 - 5 member	male	18-60 Adult	Married	No institutional education	Small business	2				yes
44			4 - 5 member	male	<= 18	Single	Secondary level and above	Student	2				yes
153			4 - 5 member	female	18-60 Adult	Married	Secondary level and above	House wife	2				yes
824			4 - 5 member	female	18-60 Adult	Widow/seperated	No institutional education	House wife	2				No
595			4 - 5 member	female	18-60 Adult	Married	Secondary level and above	House wife	2				yes
127			4 - 5 member	male	18-60 Adult	Single	Primary level	Service worker)	2				yes
213			4 - 5 member	female	<= 18	NA/Children	Not applicable	Not applicable	2				No
224			4 - 5 member	female	18-60 Adult	Married	No institutional education	House wife	2				yes
686			4 - 5 member	female	18-60 Adult	Married	No institutional education	House wife	2				yes
107			4 - 5 member	female	<= 18	Single	Secondary level and above	Student	2				No
679			4 - 5 member	male	<= 18	Single	Primary level	Student	2				yes
339			4 - 5 member	male	18-60 Adult	Married	No institutional education	Small business	2				yes
449			6+ member	male	18-60 Adult	Married	No institutional education	Agricultural/labor	2				yes
607			4 - 5 member	female	18-60 Adult	Married	Secondary level and above	House wife	2				No
186			4 - 5 member	female	<= 18	Married	Secondary level and above	House wife	2				yes
257			4 - 5 member	male	18-60 Adult	Married	Secondary level and above	Unemployed	2				yes
181			4 - 5 member	male	<= 18	Single	Primary level	Student	2				No
715			4 - 5 member	female	18-60 Adult	Married	No institutional education	House wife	2				yes
114			< 4 members	male	<= 18	NA/Children	Not applicable	Not applicable	2				yes
753			< 4 members	male	18-60 Adult	Married	Secondary level and above	Small business	2				yes
171			4 - 5 member	female	<= 18	NA/Children	Not applicable	Not applicable	2				yes
436			< 4 members	male	18-60 Adult	Single	Primary level	Service worker)	2				No
268			6+ member	female	<= 18	NA/Children	Not applicable	Not applicable	2				No
648			4 - 5 member	female	18-60 Adult	Married	No institutional education	House wife	2				yes
275			4 - 5 member	female	<= 18	Single	Primary level	Student	2				yes
223			4 - 5 member	female	18-60 Adult	Married	No institutional education	House wife	2				yes
165			6+ member	female	18-60 Adult	Widow/seperated	No institutional education	House wife	2				No
699			4 - 5 member	male	<= 18	Single	No institutional education	Student	2				No
160			4 - 5 member	male	<= 18	Single	No institutional education	Student	2				yes
769			4 - 5 member	female	18-60 Adult	Married	Secondary level and above	Agricultural/labor	2				yes
56			6+ member	male	<= 18	NA/Children	Not applicable	Not applicable	2				yes
271			4 - 5 member	female	18-60 Adult	Married	Primary level	House wife	2				No
298			4 - 5 member	male	18-60 Adult	Married	Primary level	Small business	2				yes
749			6+ member	male	60+ Eldelery	Married	No institutional education	Disabled	2				yes
694			4 - 5 member	female	<= 18	Single	Primary level	Student	2				yes
312			4 - 5 member	male	18-60 Adult	Married	Primary level	Service worker)	2				No
283			6+ member	female	18-60 Adult	Married	Secondary level and above	Service worker)	2				yes
416			4 - 5 member	male	18-60 Adult	Married	No institutional education	Service worker)	2				yes
30			4 - 5 member	male	<= 18	Single	Primary level	Student	2				No
700			< 4 members	female	18-60 Adult	Married	No institutional education	House wife	2				yes
431			< 4 members	female	<= 18	Single	Secondary level and above	Student	2				yes
432			4 - 5 member	male	18-60 Adult	Married	No institutional education	Service worker)	2				yes
728			< 4 members	female	18-60 Adult	Married	No institutional education	House wife	2				No
191			4 - 5 member	male	18-60 Adult	Married	Primary level	Service worker)	2				yes
90			6+ member	female	18-60 Adult	Married	Secondary level and above	House wife	2				No
717			6+ member	female	18-60 Adult	Married	Secondary level and above	House wife	2				yes
70			< 4 members	male	<= 18	Single	Primary level	Student	2				yes
121			6+ member	male	<= 18	Single	Primary level	Student	2				yes
455			4 - 5 member	male	18-60 Adult	Married	No institutional education	Agricultural/labor	2				yes
292			4 - 5 member	female	60+ Eldelery	Widow/seperated	No institutional education	Disabled	2				No
118			6+ member	male	<= 18	Single	No institutional education	Disabled	2				yes
529			6+ member	female	18-60 Adult	Married	No institutional education	House wife	2				yes
347			6+ member	male	<= 18	Single	Primary level	Student	2				yes
483			4 - 5 member	male	18-60 Adult	Married	Secondary level and above	Agricultural/labor	2				yes
363			4 - 5 member	male	18-60 Adult	Single	Secondary level and above	Agricultural/labor	2				yes
716			4 - 5 member	male	18-60 Adult	Married	No institutional education	Agricultural/labor	2				yes
57			< 4 members	female	18-60 Adult	Married	No institutional education	House wife	2				No
308			4 - 5 member	male	<= 18	Single	Secondary level and above	Student	2				yes
47			< 4 members	female	60+ Eldelery	Married	No institutional education	Unemployed	2				No
146			4 - 5 member	female	18-60 Adult	Married	No institutional education	House wife	2				No
121			6+ member	female	18-60 Adult	Married	Primary level	House wife	2				yes
84			4 - 5 member	male	<= 18	Single	Primary level	Student	2				yes
668			< 4 members	female	18-60 Adult	Married	No institutional education	House wife	2				yes
620			4 - 5 member	male	18-60 Adult	Married	Secondary level and above	Service worker)	2				yes
67			4 - 5 member	female	18-60 Adult	Married	Secondary level and above	Student	2				yes
234			4 - 5 member	female	18-60 Adult	Married	Secondary level and above	House wife	2				yes
156			4 - 5 member	female	<= 18	Single	Primary level	Student	2				yes
324			< 4 members	female	18-60 Adult	Married	Primary level	House wife	2				yes
249			4 - 5 member	male	18-60 Adult	Married	Primary level	Agricultural/labor	2				yes
422			< 4 members	male	18-60 Adult	Married	No institutional education	Agricultural/labor	2				yes
256			4 - 5 member	female	<= 18	Single	Secondary level and above	Unemployed	2				yes
303			< 4 members	female	18-60 Adult	Married	No institutional education	House wife	2				yes
92			4 - 5 member	male	<= 18	NA/Children	Not applicable	Not applicable	2				No
287			4 - 5 member	female	18-60 Adult	Married	Primary level	House wife	2				yes
49			4 - 5 member	male	18-60 Adult	Widow/seperated	Secondary level and above	Service worker)	2				yes
639			4 - 5 member	female	<= 18	Single	Primary level	Student	2				yes
622			6+ member	male	18-60 Adult	Single	Secondary level and above	Unemployed	2				yes
683			4 - 5 member	female	18-60 Adult	Single	No institutional education	Disabled	2				yes
339			4 - 5 member	male	<= 18	Single	Primary level	Student	2				yes
376			4 - 5 member	male	18-60 Adult	Married	No institutional education	Agricultural/labor	2				yes
599			4 - 5 member	male	18-60 Adult	Married	Secondary level and above	Transport worker	2				yes
193			4 - 5 member	female	18-60 Adult	Married	No institutional education	House wife	2				yes
96			4 - 5 member	female	18-60 Adult	Single	Secondary level and above	Student	2				No
345			4 - 5 member	female	60+ Eldelery	Widow/seperated	No institutional education	Unemployed	2				No
103			4 - 5 member	female	18-60 Adult	Married	No institutional education	Service worker)	2				No
277			4 - 5 member	female	18-60 Adult	Widow/seperated	No institutional education	House wife	2				yes
106			4 - 5 member	female	60+ Eldelery	Widow/seperated	No institutional education	Unemployed	2				No
789			4 - 5 member	female	18-60 Adult	Married	No institutional education	House wife	2				No
429			< 4 members	female	18-60 Adult	Married	No institutional education	House wife	2				yes
752			4 - 5 member	female	18-60 Adult	Married	Secondary level and above	Small business	2				yes
624			< 4 members	female	18-60 Adult	Married	Primary level	House wife	2				yes
555			4 - 5 member	male	18-60 Adult	Married	No institutional education	Agricultural/labor	2				No
150			6+ member	female	<= 18	NA/Children	Not applicable	Not applicable	2				yes
574			4 - 5 member	female	<= 18	Single	Secondary level and above	Student	2				yes
667			4 - 5 member	male	18-60 Adult	Married	Secondary level and above	Unemployed	2				yes
518			6+ member	female	18-60 Adult	Married	Primary level	House wife	2				yes
745			4 - 5 member	male	18-60 Adult	Married	No institutional education	Agricultural/labor	2				No
367			4 - 5 member	male	<= 18	NA/Children	Not applicable	Not applicable	2				No
303			< 4 members	male	18-60 Adult	Married	Primary level	Service worker)	2				yes
213			4 - 5 member	female	18-60 Adult	Married	No institutional education	House wife	2				No
508			< 4 members	male	18-60 Adult	Married	Secondary level and above	Unemployed	2				yes
74			4 - 5 member	male	18-60 Adult	Married	Secondary level and above	Small business	2				No
375			4 - 5 member	female	<= 18	Single	Primary level	Student	2				yes
150			6+ member	female	<= 18	Single	Secondary level and above	Student	2				yes
93			< 4 members	male	18-60 Adult	Married	Secondary level and above	Service worker)	2				No
660			6+ member	female	18-60 Adult	Married	Primary level	House wife	2				yes
383			4 - 5 member	male	<= 18	NA/Children	Not applicable	Not applicable	2				yes
816			4 - 5 member	female	<= 18	Widow/seperated	Primary level	Student	2				No
208			6+ member	female	<= 18	Single	Primary level	Student	2				yes
163			< 4 members	female	18-60 Adult	Married	No institutional education	House wife	2				No
69			4 - 5 member	female	<= 18	Single	Secondary level and above	Student	2				yes
670			4 - 5 member	male	18-60 Adult	Single	Secondary level and above	Service worker)	2				No
392			4 - 5 member	female	<= 18	NA/Children	Not applicable	Not applicable	2				yes
102			4 - 5 member	male	<= 18	Single	Secondary level and above	Student	2				yes
397			4 - 5 member	male	<= 18	NA/Children	Not applicable	Not applicable	2				yes
477			4 - 5 member	female	<= 18	NA/Children	Not applicable	Not applicable	2				yes
73			4 - 5 member	male	18-60 Adult	Single	Secondary level and above	Student	2				No
726			4 - 5 member	male	<= 18	Single	Primary level	Student	2				yes
772			6+ member	male	<= 18	NA/Children	Not applicable	Not applicable	2				No
409			4 - 5 member	male	<= 18	Single	Primary level	Student	2				yes
373			< 4 members	female	<= 18	Single	Primary level	Unemployed	2				yes
593			4 - 5 member	female	<= 18	NA/Children	Not applicable	Not applicable	2				yes
435			4 - 5 member	female	18-60 Adult	Married	No institutional education	Agricultural/labor	2				yes
579			4 - 5 member	male	<= 18	Single	No institutional education	Student	2				yes
744			< 4 members	female	18-60 Adult	Married	No institutional education	House wife	2				No
507			< 4 members	female	18-60 Adult	Married	Primary level	House wife	2				No
421			4 - 5 member	male	<= 18	Single	Secondary level and above	Student	2				No
544			4 - 5 member	female	18-60 Adult	Married	Secondary level and above	Service worker)	2				yes
517			4 - 5 member	male	<= 18	Single	Secondary level and above	Student	2				No
757			6+ member	male	<= 18	Single	Secondary level and above	Student	2				yes
160			4 - 5 member	female	18-60 Adult	Married	Primary level	House wife	2				yes
427			4 - 5 member	male	<= 18	Single	Primary level	Agricultural/labor	2				yes
501			< 4 members	female	18-60 Adult	Married	No institutional education	Agricultural/labor	2				No
430			4 - 5 member	male	<= 18	Single	Primary level	Student	2				yes
718			4 - 5 member	male	18-60 Adult	Single	Primary level	Service worker)	2				yes
66			4 - 5 member	male	18-60 Adult	Married	No institutional education	Small business	2				No
150			6+ member	male	18-60 Adult	Married	No institutional education	Agricultural/labor	2				yes
475			4 - 5 member	female	<= 18	Single	Secondary level and above	Student	2				yes
80			4 - 5 member	female	<= 18	Single	Primary level	Student	2				yes
438			6+ member	female	<= 18	Single	No institutional education	Student	2				No
628			< 4 members	female	18-60 Adult	Married	No institutional education	House wife	2				yes
69			4 - 5 member	female	<= 18	Single	Primary level	Student	2				yes
528			6+ member	female	<= 18	Single	Secondary level and above	Student	2				yes
797			4 - 5 member	male	<= 18	NA/Children	Not applicable	Not applicable	2				yes
223			4 - 5 member	female	18-60 Adult	Married	Primary level	House wife	2				yes
233			4 - 5 member	female	18-60 Adult	Married	No institutional education	House wife	2				yes
448			4 - 5 member	female	18-60 Adult	Married	Primary level	Agricultural/labor	2				yes
449			6+ member	female	18-60 Adult	Married	No institutional education	Agricultural/labor	2				yes
97			4 - 5 member	female	18-60 Adult	Single	Secondary level and above	Student	2				No
737			< 4 members	female	18-60 Adult	Married	Secondary level and above	House wife	2				No
256			4 - 5 member	female	18-60 Adult	Married	Primary level	House wife	2				yes
374			< 4 members	male	18-60 Adult	Married	Secondary level and above	Agricultural/labor	2				yes
347			6+ member	male	<= 18	Single	Primary level	Student	2				yes
783			4 - 5 member	male	18-60 Adult	Single	Secondary level and above	Transport worker	2				yes
33			< 4 members	female	18-60 Adult	Married	Secondary level and above	House wife	2				No
594			4 - 5 member	male	18-60 Adult	Married	No institutional education	Small business	2				No
627			4 - 5 member	male	18-60 Adult	Single	Secondary level and above	Student	2				No
716			4 - 5 member	male	18-60 Adult	Single	Secondary level and above	Student	2				yes
731			< 4 members	male	<= 18	Single	Secondary level and above	Student	2				No
72			6+ member	male	60+ Eldelery	Married	Primary level	Agricultural/labor	2				No
774			4 - 5 member	female	<= 18	Single	Primary level	Student	2				No
678			4 - 5 member	male	<= 18	NA/Children	Not applicable	Not applicable	2				yes
710			4 - 5 member	male	18-60 Adult	Single	Secondary level and above	Student	2				No
124			4 - 5 member	female	18-60 Adult	Married	Primary level	Small business	2				yes
550			6+ member	male	18-60 Adult	Married	No institutional education	Agricultural/labor	2				No
72			6+ member	female	18-60 Adult	Married	No institutional education	House wife	2				No
77			4 - 5 member	male	<= 18	Single	Secondary level and above	Student	2				No
50			4 - 5 member	male	<= 18	Single	Secondary level and above	Student	2				yes
256			4 - 5 member	male	18-60 Adult	Married	No institutional education	Agricultural/labor	2				yes
483			4 - 5 member	female	18-60 Adult	Married	Secondary level and above	House wife	2				yes
761			4 - 5 member	male	<= 18	NA/Children	Not applicable	Not applicable	2				yes
690			< 4 members	male	<= 18	Single	Primary level	Student	2				No
419			6+ member	male	<= 18	Single	Primary level	Student	2				yes
294			6+ member	female	<= 18	Single	Secondary level and above	Student	2				yes
754			4 - 5 member	female	18-60 Adult	Married	No institutional education	House wife	2				yes
638			< 4 members	male	60+ Eldelery	Married	No institutional education	Unemployed	2				No
495			4 - 5 member	female	<= 18	Single	Primary level	Student	2				yes
496			4 - 5 member	male	<= 18	NA/Children	Not applicable	Not applicable	2				yes
469			< 4 members	male	<= 18	Single	Primary level	Student	2				yes
397			4 - 5 member	female	18-60 Adult	Married	Secondary level and above	House wife	2				yes
24			4 - 5 member	female	18-60 Adult	Married	Secondary level and above	House wife	2				yes
779			4 - 5 member	female	60+ Eldelery	Widow/seperated	No institutional education	Unemployed	2				yes
651			4 - 5 member	female	18-60 Adult	Married	No institutional education	House wife	2				yes
500			4 - 5 member	male	<= 18	Single	Primary level	Student	2				yes
502			4 - 5 member	female	<= 18	Single	Secondary level and above	Unemployed	2				No
326			4 - 5 member	male	<= 18	Single	Primary level	Student	2				yes
175			4 - 5 member	female	<= 18	Single	Primary level	Student	2				yes
54			6+ member	male	18-60 Adult	Married	Primary level	Small business	2				yes
547			4 - 5 member	female	18-60 Adult	Married	No institutional education	House wife	2				yes
45			4 - 5 member	female	18-60 Adult	Married	No institutional education	House wife	2				No
329			6+ member	female	18-60 Adult	Married	Primary level	House wife	2				yes
110			4 - 5 member	female	18-60 Adult	Married	No institutional education	House wife	2				yes
438			6+ member	male	<= 18	Single	No institutional education	Student	2				No
691			< 4 members	male	<= 18	Single	Secondary level and above	Student	2				yes
83			4 - 5 member	male	18-60 Adult	Married	Primary level	Service worker)	2				yes
807			6+ member	male	<= 18	Single	No institutional education	Student	2				No
133			< 4 members	male	18-60 Adult	Married	No institutional education	Service worker)	2				yes
446			< 4 members	female	18-60 Adult	Married	No institutional education	Agricultural/labor	2				yes
498			4 - 5 member	male	18-60 Adult	Married	No institutional education	Agricultural/labor	2				No
526			4 - 5 member	female	<= 18	Single	Primary level	Student	2				yes
528			6+ member	female	<= 18	Single	Primary level	Student	2				yes
688			4 - 5 member	male	<= 18	Single	Primary level	Student	2				yes
214			4 - 5 member	female	<= 18	Single	Secondary level and above	Student	2				No
50			4 - 5 member	male	18-60 Adult	Married	Secondary level and above	Student	2				yes
292			4 - 5 member	male	18-60 Adult	Married	No institutional education	Agricultural/labor	2				No
798			< 4 members	male	18-60 Adult	Married	No institutional education	Agricultural/labor	2				yes
358			4 - 5 member	female	18-60 Adult	Married	Primary level	House wife	2				yes
804			4 - 5 member	female	18-60 Adult	Married	No institutional education	House wife	2				yes
610			4 - 5 member	female	18-60 Adult	Married	Secondary level and above	House wife	2				yes
124			4 - 5 member	female	18-60 Adult	Widow/seperated	No institutional education	House wife	2				yes
749			6+ member	female	18-60 Adult	Married	No institutional education	House wife	2				yes
43			4 - 5 member	female	18-60 Adult	Married	No institutional education	House wife	2				No
345			4 - 5 member	female	18-60 Adult	Widow/seperated	Primary level	Service worker)	2				No
544			4 - 5 member	female	<= 18	NA/Children	Not applicable	Not applicable	2				yes
183			6+ member	female	18-60 Adult	Married	No institutional education	House wife	2				yes
51			< 4 members	male	<= 18	Married	Primary level	Student	2				No
212			4 - 5 member	male	<= 18	NA/Children	Not applicable	Not applicable	2				No
722			4 - 5 member	male	18-60 Adult	Married	No institutional education	Agricultural/labor	2				No
88			< 4 members	female	18-60 Adult	Married	Secondary level and above	House wife	2				No
711			4 - 5 member	male	<= 18	Single	Primary level	Student	2				No
550			6+ member	male	<= 18	Single	Primary level	Student	2				No
406			4 - 5 member	female	<= 18	Single	Secondary level and above	Student	2				yes
757			6+ member	female	18-60 Adult	Married	No institutional education	House wife	2				yes
672			6+ member	female	<= 18	Single	Primary level	Student	2				yes
56			6+ member	female	<= 18	Single	Primary level	Student	2				yes
739			< 4 members	male	60+ Eldelery	Married	No institutional education	Agricultural/labor	2				No
566			6+ member	male	60+ Eldelery	Single	No institutional education	Agricultural/labor	2				yes
309			< 4 members	female	18-60 Adult	Married	Secondary level and above	House wife	2				yes
325			6+ member	female	18-60 Adult	Married	No institutional education	House wife	2				yes
505			4 - 5 member	female	18-60 Adult	Married	Primary level	Agricultural/labor	2				No
29			6+ member	female	18-60 Adult	Married	No institutional education	House wife	2				No
386			< 4 members	male	<= 18	Single	Secondary level and above	Student	2				No
90			6+ member	female	18-60 Adult	Married	Secondary level and above	House wife	2				No
297			6+ member	male	<= 18	NA/Children	Not applicable	Not applicable	2				yes
58			4 - 5 member	male	<= 18	Single	Primary level	Student	2				No
312			4 - 5 member	female	18-60 Adult	Married	No institutional education	House wife	2				No
286			6+ member	male	18-60 Adult	Married	Secondary level and above	Agricultural/labor	2				yes
691			< 4 members	male	18-60 Adult	Single	Secondary level and above	Unemployed	2				yes
583			4 - 5 member	male	<= 18	NA/Children	Not applicable	Not applicable	2				yes
629			4 - 5 member	male	18-60 Adult	Single	Secondary level and above	Service worker)	2				yes
670			4 - 5 member	male	18-60 Adult	Single	No institutional education	Disabled	2				No
696			4 - 5 member	male	<= 18	Single	Secondary level and above	Student	2				No
388			4 - 5 member	male	<= 18	NA/Children	Not applicable	Not applicable	2				yes
93			< 4 members	female	18-60 Adult	Married	No institutional education	House wife	2				No
695			4 - 5 member	male	<= 18	Single	No institutional education	Student	2				No
592			4 - 5 member	male	<= 18	Single	Primary level	Student	2				yes
181			4 - 5 member	male	18-60 Adult	Married	No institutional education	Transport worker	2				No
124			4 - 5 member	male	<= 18	Single	Secondary level and above	Student	2				yes
31			6+ member	female	<= 18	Single	Primary level	Student	2				yes
338			4 - 5 member	male	18-60 Adult	Married	Secondary level and above	Agricultural/labor	2				yes
323			4 - 5 member	female	<= 18	Single	Primary level	Student	2				No
814			6+ member	female	18-60 Adult	Widow/seperated	No institutional education	House wife	2				yes
713			4 - 5 member	male	18-60 Adult	Married	Primary level	Transport worker	2				No
237			6+ member	male	<= 18	NA/Children	Not applicable	Not applicable	2				yes
192			4 - 5 member	female	18-60 Adult	Married	No institutional education	House wife	2				yes
50			4 - 5 member	female	18-60 Adult	Married	No institutional education	House wife	2				yes
605			4 - 5 member	female	<= 18	NA/Children	Not applicable	Not applicable	2				yes
242			< 4 members	female	18-60 Adult	Married	No institutional education	House wife	2				yes
238			4 - 5 member	male	<= 18	Single	Primary level	Student	2				yes
222			6+ member	female	<= 18	Single	Secondary level and above	Student	2				No
346			< 4 members	female	18-60 Adult	Married	No institutional education	House wife	2				No
506			4 - 5 member	female	<= 18	NA/Children	Not applicable	Not applicable	2				No
735			< 4 members	male	18-60 Adult	Married	No institutional education	Small business	2				No
196			4 - 5 member	female	<= 18	Single	Secondary level and above	Student	2				yes
310			< 4 members	male	60+ Eldelery	Married	No institutional education	Disabled	2				yes
244			6+ member	female	18-60 Adult	Married	No institutional education	House wife	2				yes
106			4 - 5 member	female	<= 18	Single	Secondary level and above	Student	2				No
426			4 - 5 member	female	18-60 Adult	Married	No institutional education	House wife	2				No
726			4 - 5 member	male	18-60 Adult	Married	Primary level	Agricultural/labor	2				yes
452			4 - 5 member	female	18-60 Adult	Married	Primary level	Agricultural/labor	2				yes
776			4 - 5 member	female	<= 18	NA/Children	Not applicable	Not applicable	2				yes
286			6+ member	female	60+ Eldelery	Widow/seperated	No institutional education	Unemployed	2				yes
605			4 - 5 member	male	18-60 Adult	Married	Primary level	Transport worker	2				yes
114			< 4 members	female	18-60 Adult	Married	Primary level	House wife	2				yes
288			4 - 5 member	male	18-60 Adult	Married	No institutional education	Service worker)	2				yes
191			4 - 5 member	male	18-60 Adult	Single	Secondary level and above	Student	2				yes
674			< 4 members	female	18-60 Adult	Married	No institutional education	House wife	2				No
631			4 - 5 member	male	<= 18	Single	Primary level	Student	2				No
180			4 - 5 member	male	<= 18	Single	Secondary level and above	Student	2				No
631			4 - 5 member	female	18-60 Adult	Married	No institutional education	House wife	2				No
524			6+ member	male	<= 18	Single	No institutional education	Unemployed	2				No
634			4 - 5 member	male	<= 18	Single	Primary level	Student	2				No
273			4 - 5 member	male	18-60 Adult	Married	No institutional education	Small business	2				No
376			4 - 5 member	male	<= 18	NA/Children	Not applicable	Not applicable	2				yes
530			< 4 members	female	<= 18	Single	Primary level	Student	2				No
350			4 - 5 member	female	<= 18	Single	Primary level	Student	2				yes
419			6+ member	female	18-60 Adult	Married	No institutional education	House wife	2				yes
192			4 - 5 member	male	18-60 Adult	Single	Secondary level and above	Student	2				yes
313			4 - 5 member	male	18-60 Adult	Single	Primary level	Agricultural/labor	2				yes
451			< 4 members	female	<= 18	Single	Primary level	Student	2				No
225			6+ member	male	18-60 Adult	Married	Primary level	Small business	2				yes
699			4 - 5 member	female	<= 18	NA/Children	Not applicable	Not applicable	2				No
660			6+ member	female	<= 18	Single	Secondary level and above	Student	2				yes
734			4 - 5 member	female	18-60 Adult	Married	Secondary level and above	House wife	2				yes
518			6+ member	male	<= 18	NA/Children	Not applicable	Not applicable	2				yes
248			4 - 5 member	female	<= 18	Single	Primary level	Student	2				yes
652			4 - 5 member	female	<= 18	Single	Primary level	Student	2				yes
34			4 - 5 member	male	<= 18	NA/Children	Not applicable	Not applicable	2				No
413			< 4 members	male	18-60 Adult	Married	No institutional education	Agricultural/labor	2				yes
771			< 4 members	female	18-60 Adult	Married	No institutional education	Small business	2				yes
804			4 - 5 member	male	18-60 Adult	Married	No institutional education	Agricultural/labor	2				yes
201			< 4 members	male	<= 18	NA/Children	Not applicable	Not applicable	2				yes
297			6+ member	female	18-60 Adult	Married	Secondary level and above	House wife	2				yes
485			4 - 5 member	female	18-60 Adult	Married	No institutional education	House wife	2				yes
244			6+ member	male	18-60 Adult	Married	Primary level	Agricultural/labor	2				yes
233			4 - 5 member	female	18-60 Adult	Married	Secondary level and above	House wife	2				yes
317			6+ member	female	<= 18	Single	Secondary level and above	Student	2				yes
293			6+ member	male	60+ Eldelery	Married	No institutional education	Disabled	2				No
150			6+ member	female	18-60 Adult	Married	Primary level	House wife	2				yes
288			4 - 5 member	female	18-60 Adult	Married	Secondary level and above	House wife	2				yes
604			< 4 members	male	18-60 Adult	Single	Secondary level and above	Unemployed	2				yes
304			< 4 members	female	18-60 Adult	Married	No institutional education	House wife	2				yes
742			4 - 5 member	male	18-60 Adult	Married	Secondary level and above	Service worker)	2				No
646			4 - 5 member	male	<= 18	Single	Primary level	Student	2				yes
320			4 - 5 member	male	<= 18	Single	Primary level	Student	2				yes
621			4 - 5 member	female	<= 18	Single	Secondary level and above	Student	2				yes
485			4 - 5 member	female	18-60 Adult	Married	Primary level	House wife	2				yes
746			4 - 5 member	female	18-60 Adult	Married	Primary level	House wife	2				yes
519			6+ member	female	<= 18	Married	Primary level	Student	2				No
208			6+ member	male	18-60 Adult	Married	Secondary level and above	Small business	2				yes
381			4 - 5 member	female	18-60 Adult	Married	Secondary level and above	Agricultural/labor	2				yes
438			6+ member	female	<= 18	Single	Primary level	Student	2				No
780			< 4 members	male	<= 18	NA/Children	Not applicable	Not applicable	2				yes
535			4 - 5 member	female	18-60 Adult	Single	Secondary level and above	Student	2				yes
825			6+ member	male	<= 18	Single	Primary level	Student	2				yes
207			4 - 5 member	male	18-60 Adult	Married	No institutional education	Agricultural/labor	2				yes
521			< 4 members	female	18-60 Adult	Married	No institutional education	House wife	2				No
530			< 4 members	female	18-60 Adult	Married	No institutional education	House wife	2				No
299			4 - 5 member	male	18-60 Adult	Married	Primary level	Agricultural/labor	2				yes
582			4 - 5 member	female	<= 18	Single	Primary level	Student	2				yes
291			4 - 5 member	female	18-60 Adult	Married	Secondary level and above	House wife	2				yes
90			6+ member	female	<= 18	Single	No institutional education	Student	2				No
225			6+ member	male	18-60 Adult	Married	Secondary level and above	Agricultural/labor	2				yes
713			4 - 5 member	female	18-60 Adult	Married	Secondary level and above	House wife	2				No
184			< 4 members	male	18-60 Adult	Married	Primary level	Service worker)	2				yes
489			< 4 members	male	18-60 Adult	Married	No institutional education	Agricultural/labor	2				yes
647			< 4 members	female	18-60 Adult	Married	No institutional education	House wife	2				yes
814			6+ member	male	<= 18	Single	No institutional education	Student	2				yes
826			< 4 members	male	18-60 Adult	Married	No institutional education	Service worker)	2				yes
149			4 - 5 member	female	<= 18	Single	Primary level	Student	2				No
391			6+ member	male	<= 18	NA/Children	Not applicable	Not applicable	2				yes
595			4 - 5 member	female	<= 18	Single	Primary level	Student	2				yes
643			4 - 5 member	male	18-60 Adult	Single	Secondary level and above	Service worker)	2				yes
78			4 - 5 member	male	18-60 Adult	Single	Secondary level and above	Unemployed	2				No
562			4 - 5 member	female	18-60 Adult	Married	Primary level	House wife	2				yes
375			4 - 5 member	male	<= 18	Single	Primary level	Student	2				yes
241			< 4 members	male	18-60 Adult	Married	Secondary level and above	Service worker)	2				yes
366			4 - 5 member	female	<= 18	Single	Secondary level and above	Student	2				No
754			4 - 5 member	male	<= 18	Single	No institutional education	Student	2				yes
737			< 4 members	male	18-60 Adult	Married	No institutional education	Agricultural/labor	2				No
567			6+ member	female	18-60 Adult	Married	Secondary level and above	House wife	2				yes
152			< 4 members	male	60+ Eldelery	Married	No institutional education	Transport worker	2				yes
609			6+ member	male	18-60 Adult	Married	Secondary level and above	Service worker)	2				yes
511			6+ member	male	<= 18	Single	Secondary level and above	Student	2				yes
49			4 - 5 member	female	18-60 Adult	Married	Secondary level and above	House wife	2				yes
678			4 - 5 member	female	18-60 Adult	Married	Secondary level and above	House wife	2				yes
504			< 4 members	male	18-60 Adult	Married	Secondary level and above	Small business	2				yes
271			4 - 5 member	male	18-60 Adult	Married	No institutional education	Unemployed	2				No
211			4 - 5 member	male	18-60 Adult	Married	No institutional education	Agricultural/labor	2				yes
240			4 - 5 member	female	18-60 Adult	Married	Secondary level and above	House wife	2				yes
344			4 - 5 member	male	18-60 Adult	Married	No institutional education	Small business	2				yes
251			4 - 5 member	female	18-60 Adult	Married	No institutional education	House wife	2				yes
182			< 4 members	male	18-60 Adult	Single	No institutional education	Agricultural/labor	2				No
136			4 - 5 member	female	18-60 Adult	Married	Secondary level and above	House wife	2				yes
534			< 4 members	male	18-60 Adult	Married	Primary level	Agricultural/labor	2				yes
85			6+ member	male	<= 18	Married	Secondary level and above	Student	2				No
223			4 - 5 member	male	18-60 Adult	Married	Primary level	Agricultural/labor	2				yes
786			6+ member	male	18-60 Adult	Married	Secondary level and above	Small business	2				No
722			4 - 5 member	female	<= 18	Single	Primary level	Student	2				No
467			4 - 5 member	female	<= 18	NA/Children	Not applicable	Not applicable	2				yes
799			4 - 5 member	female	18-60 Adult	Married	No institutional education	House wife	2				No
560			< 4 members	male	<= 18	Single	Primary level	Agricultural/labor	2				yes
358			4 - 5 member	male	<= 18	NA/Children	Not applicable	Not applicable	2				yes
251			4 - 5 member	male	<= 18	NA/Children	Not applicable	Not applicable	2				yes
23			< 4 members	female	18-60 Adult	Single	Secondary level and above	Unemployed	2				yes
783			4 - 5 member	female	<= 18	Single	Primary level	Student	2				yes
196			4 - 5 member	female	60+ Eldelery	Widow/seperated	No institutional education	Disabled	2				yes
121			6+ member	female	<= 18	Single	Primary level	Student	2				yes
489			< 4 members	female	18-60 Adult	Married	No institutional education	House wife	2				yes
688			4 - 5 member	male	18-60 Adult	Married	Primary level	Agricultural/labor	2				yes
379			4 - 5 member	male	18-60 Adult	Single	Secondary level and above	Agricultural/labor	2				yes
624			< 4 members	male	<= 18	Single	No institutional education	Student	2				yes
481			4 - 5 member	female	60+ Eldelery	Widow/seperated	No institutional education	Unemployed	2				yes
465			4 - 5 member	female	18-60 Adult	Married	No institutional education	House wife	2				yes
617			< 4 members	female	18-60 Adult	Married	Primary level	House wife	2				yes
615			4 - 5 member	female	18-60 Adult	Married	Primary level	House wife	2				yes
795			< 4 members	female	<= 18	Single	Secondary level and above	Student	2				yes
128			4 - 5 member	female	18-60 Adult	Married	No institutional education	House wife	2				yes
666			< 4 members	female	18-60 Adult	Married	No institutional education	House wife	2				yes
602			4 - 5 member	female	18-60 Adult	Widow/seperated	No institutional education	House wife	2				No
294			6+ member	female	18-60 Adult	Married	No institutional education	House wife	2				yes
606			< 4 members	female	60+ Eldelery	Married	No institutional education	House wife	2				No
24			4 - 5 member	female	60+ Eldelery	Married	No institutional education	House wife	2				yes
761			4 - 5 member	female	18-60 Adult	Married	Primary level	Agricultural/labor	2				yes
674			< 4 members	female	<= 18	Single	Secondary level and above	Student	2				No
66			4 - 5 member	male	<= 18	Single	No institutional education	Student	2				No
592			4 - 5 member	male	18-60 Adult	Married	No institutional education	Agricultural/labor	2				yes
724			6+ member	female	18-60 Adult	Married	No institutional education	House wife	2				No
320			4 - 5 member	female	18-60 Adult	Married	No institutional education	House wife	2				yes
587			< 4 members	female	18-60 Adult	Single	Secondary level and above	House wife	2				yes
151			< 4 members	male	<= 18	NA/Children	Not applicable	Not applicable	2				yes
502			4 - 5 member	male	18-60 Adult	Married	No institutional education	Small business	2				No
758			4 - 5 member	male	18-60 Adult	Married	No institutional education	Transport worker	2				yes
340			< 4 members	male	<= 18	Single	Secondary level and above	Unemployed	2				yes
25			< 4 members	female	<= 18	Single	Primary level	Student	2				yes
307			< 4 members	male	18-60 Adult	Married	No institutional education	Small business	2				yes
75			< 4 members	male	18-60 Adult	Married	No institutional education	Service worker)	2				yes
75			< 4 members	female	60+ Eldelery	Widow/seperated	No institutional education	Disabled	2				yes
405			4 - 5 member	male	<= 18	Single	Secondary level and above	Student	2				yes
730			4 - 5 member	female	18-60 Adult	Married	No institutional education	House wife	2				No
577			< 4 members	female	18-60 Adult	Married	No institutional education	House wife	2				yes
55			4 - 5 member	female	<= 18	NA/Children	Not applicable	Not applicable	2				yes
568			4 - 5 member	male	18-60 Adult	Married	No institutional education	Service worker)	2				yes
328			< 4 members	female	18-60 Adult	Married	No institutional education	House wife	2				yes
568			4 - 5 member	female	18-60 Adult	Married	No institutional education	House wife	2				yes
566			6+ member	female	18-60 Adult	Married	No institutional education	House wife	2				yes
578			< 4 members	female	<= 18	Single	Primary level	Student	2				yes
403			4 - 5 member	female	18-60 Adult	Married	No institutional education	Agricultural/labor	2				No
526			4 - 5 member	female	18-60 Adult	Married	Primary level	House wife	2				yes
188			4 - 5 member	female	18-60 Adult	Married	No institutional education	House wife	2				yes
726			4 - 5 member	female	<= 18	NA/Children	Not applicable	Not applicable	2				yes
188			4 - 5 member	male	18-60 Adult	Single	No institutional education	Agricultural/labor	2				yes
648			4 - 5 member	male	<= 18	Single	No institutional education	Student	2				yes
551			4 - 5 member	male	18-60 Adult	Married	No institutional education	Agricultural/labor	2				No
552			< 4 members	male	<= 18	Single	Secondary level and above	Student	2				yes
745			4 - 5 member	female	<= 18	Single	Primary level	Student	2				No
55			4 - 5 member	male	<= 18	Single	Secondary level and above	Student	2				yes
548			4 - 5 member	female	18-60 Adult	Married	No institutional education	House wife	2				No
665			4 - 5 member	female	18-60 Adult	Married	Secondary level and above	House wife	2				yes
726			4 - 5 member	male	<= 18	Single	Secondary level and above	Student	2				yes
514			< 4 members	male	<= 18	Single	Secondary level and above	Student	2				yes
520			4 - 5 member	female	<= 18	NA/Children	Not applicable	Not applicable	2				yes
506			4 - 5 member	male	18-60 Adult	Married	Primary level	Agricultural/labor	2				No
540			< 4 members	female	<= 18	Single	Primary level	Student	2				yes
54			6+ member	female	18-60 Adult	Married	Primary level	House wife	2				yes
539			6+ member	female	18-60 Adult	Married	Primary level	House wife	2				yes
318			4 - 5 member	male	<= 18	Single	No institutional education	Student	2				yes
165			6+ member	female	<= 18	Single	Secondary level and above	Student	2				No
610			4 - 5 member	male	<= 18	Single	Primary level	Student	2				yes
88			< 4 members	male	<= 18	NA/Children	Not applicable	Not applicable	2				No
142			4 - 5 member	female	<= 18	Single	Primary level	Student	2				yes
343			4 - 5 member	female	18-60 Adult	Married	Primary level	House wife	2				yes
579			4 - 5 member	male	<= 18	Single	Secondary level and above	Student	2				yes
525			4 - 5 member	female	18-60 Adult	Married	No institutional education	House wife	2				yes
414			6+ member	male	<= 18	NA/Children	Not applicable	Not applicable	2				No
487			4 - 5 member	male	<= 18	Single	Primary level	Student	2				yes
258			4 - 5 member	female	60+ Eldelery	Widow/seperated	No institutional education	Unemployed	2				yes
351			< 4 members	male	18-60 Adult	Married	No institutional education	Agricultural/labor	2				yes
623			4 - 5 member	female	18-60 Adult	Married	Secondary level and above	House wife	2				yes
609			6+ member	male	<= 18	Single	No institutional education	Student	2				yes
91			4 - 5 member	male	18-60 Adult	Married	No institutional education	Transport worker	2				No
49			4 - 5 member	male	18-60 Adult	Married	Secondary level and above	Small business	2				yes
588			4 - 5 member	female	18-60 Adult	Married	Secondary level and above	House wife	2				yes
716			4 - 5 member	female	<= 18	Single	Secondary level and above	Student	2				yes
116			6+ member	male	18-60 Adult	Married	Primary level	Transport worker	2				yes
751			< 4 members	male	<= 18	Single	No institutional education	Student	2				No
382			4 - 5 member	male	18-60 Adult	Married	Secondary level and above	Service worker)	2				No
48			4 - 5 member	female	<= 18	NA/Children	Not applicable	Not applicable	2				No
732			4 - 5 member	male	18-60 Adult	Single	Secondary level and above	Unemployed	2				No
588			4 - 5 member	male	18-60 Adult	Single	Secondary level and above	Student	2				yes
496			4 - 5 member	male	<= 18	Single	Secondary level and above	Student	2				yes
220			4 - 5 member	male	<= 18	Single	Primary level	Student	2				yes
290			4 - 5 member	female	<= 18	Married	Primary level	Student	2				yes
637			< 4 members	male	18-60 Adult	Married	No institutional education	Agricultural/labor	2				yes
104			4 - 5 member	male	18-60 Adult	Married	No institutional education	Agricultural/labor	2				No
456			4 - 5 member	female	<= 18	NA/Children	Not applicable	Not applicable	2				yes
123			4 - 5 member	female	18-60 Adult	Married	Secondary level and above	House wife	2				yes
[truncated: 1,179 more rows]
