# Supplementary material for: Factors affecting the healthcare utilization from Shasthyo Suroksha Karmasuchi scheme among the below-poverty-line population in one subdistrict in Bangladesh: a cross sectional study
Source: BMC Health Serv Res. 2022 Jul 8;22:885. doi: 10.1186/s12913-022-08254-1 (PMC9270808; doi:10.1186/s12913-022-08254-1)
Supplement: Supplementary file 3 — Additional file 3. [file 12913_2022_8254_MOESM3_ESM.xls]

## Sheet: Sheet1
pid	hhid	s1_q5_Union	distance_cat	inc_quint	bpl_sts	inc_tot	knowssk	provision_sskser	free_opd	free_med	free_diag	free_ref	free_reftrt	src_people	src_ssk_rep	src_relative	src_leader	src_others	hh_headocp	p_income	hh_homestead
21	21	15	more than 15	1	non-bpl	3166.67	0	3	0	0	0	0	0	0	0	0	1	0	0	1	0
22	22	15	more than 15	5	non-bpl	47283.3	0	3	0	0	0	0	0	0	1	0	0	0	0	0	0
23	23	15	more than 15	4	non-bpl	14666.7	1	1	0	0	0	0	0	0	1	0	0	0	0	0	0
24	24	15	more than 15	2	non-bpl	10000	1	1	0	0	0	0	0	1	0	0	0	0	0	1	0
25	25	15	more than 15	3	bpl	12000	1	3	0	0	0	0	0	0	1	0	0	0	1	1	1
26	26	15	more than 15	1	non-bpl	8000	0	3	0	0	0	0	0	0	1	0	0	0	0	0	1
27	27	15	more than 15	2	bpl	8500	0	3	0	0	0	0	0	0	0	0	0	1	1	1	1
28	28	15	more than 15	3	non-bpl	12750	0	3	0	0	0	0	0	0	0	0	0	1	0	0	0
29	29	15	more than 15	3	non-bpl	10500	0	3	0	0	0	0	0	0	1	0	0	0	0	0	1
30	30	15	more than 15	1	bpl	5000	0	3	0	0	0	0	0	0	1	0	1	0	0	1	1
31	31	15	more than 15	2	bpl	10100	1	1	0	1	1	0	0	0	1	0	0	0	1	1	0
32	32	15	more than 15	1	bpl	5000	0	3	0	0	0	0	0	0	1	0	1	0	0	1	1
33	33	15	more than 15	1	bpl	6333.33	0	3	0	0	0	0	0	0	0	0	1	0	1	1	0
34	34	15	more than 15	1	bpl	8000	0	3	0	0	0	0	0	0	1	0	0	0	1	1	1
35	35	15	more than 15	1	non-bpl	7333.33	0	3	0	0	0	0	0	0	0	0	1	0	0	1	0
36	36	15	more than 15	1	bpl	4250	0	3	0	0	0	0	0	0	0	0	0	1	1	1	1
37	37	15	more than 15	1	bpl	4500	1	3	0	0	0	0	0	0	1	0	0	0	1	1	1
38	38	15	more than 15	2	bpl	9166.67	1	1	0	0	0	0	0	1	1	0	0	0	1	1	1
39	39	15	more than 15	1	bpl	5050	0	3	0	0	0	0	0						1	1	1
40	40	15	more than 15	4	non-bpl	16666.7	0	3	0	0	0	0	0						0	1	0
41	41	15	more than 15	1	bpl	7000	0	3	0	0	0	0	0						0	1	1
42	42	15	more than 15	2	bpl	10050	1	1	1	1	1	0	0	0	0	1	1	0	0	1	1
43	43	15	more than 15	4	non-bpl	17200	0	3	0	0	0	0	0						0	0	1
44	44	15	more than 15	2	bpl	10000	1	3	0	0	0	0	0	0	0	1	0	0	1	1	1
45	45	15	more than 15	1	bpl	4250	0	3	0	0	0	0	0						1	1	0
46	46	15	more than 15	1	bpl	3000	0	3	0	0	0	0	0						0	1	1
47	47	15	more than 15	3	bpl	12000	0	3	0	0	0	0	0						0	1	1
48	48	15	more than 15	2	bpl	9000	0	3	0	0	0	0	0						0	1	1
49	49	15	more than 15	5	non-bpl	25000	1	1	0	1	1	0	0	1	1	0	1	0	0	0	0
50	50	15	more than 15	2	bpl	8500	1	1	0	1	1	0	0	0	1	0	0	0	1	1	0
51	51	15	more than 15	2	non-bpl	9750	0	3	0	0	0	0	0						0	1	0
52	52	15	more than 15	2	bpl	10000	1	1	0	1	0	0	0	0	1	0	0	0	0	1	1
53	53	15	more than 15	4	non-bpl	15791.7	1	3	0	0	0	0	0	0	1	0	0	0	0	0	0
54	54	15	more than 15	4	non-bpl	15833.3	1	1	0	1	0	0	0	0	1	0	1	0	0	0	0
55	55	15	more than 15	5	bpl	23333.3	1	1	0	1	0	0	0	0	1	0	0	0	1	1	0
56	56	15	more than 15	4	bpl	15000	1	1	0	1	0	0	0	0	1	0	0	0	0	1	1
57	57	14	more than 15	3	non-bpl	10833.3	0	3	0	0	0	0	0						0	0	0
58	58	14	more than 15	3	non-bpl	10416.7	0	3	0	0	0	0	0						0	1	0
59	59	14	more than 15	1	non-bpl	6000	0	3	0	0	0	0	0						0	1	0
60	60	14	more than 15	2	non-bpl	8833.33	0	3	0	0	0	0	0						0	1	0
61	61	14	more than 15	2	bpl	8333.33	0	1	0	0	0	0	0						0	1	1
62	62	14	more than 15	3	bpl	12083.3	0	3	0	0	0	0	0						1	1	1
63	63	14	more than 15	5	non-bpl	22000	0	3	0	0	0	0	0						0	0	0
64	64	14	more than 15	5	non-bpl	19583.3	0	3	0	0	0	0	0						0	0	0
65	65	14	more than 15	2	bpl	10250	1	3	0	0	0	0	0	0	1	0	0	0	1	1	1
66	66	14	more than 15	3	non-bpl	12933.3	0	3	0	0	0	0	0						0	0	0
67	67	14	more than 15	3	non-bpl	13000	1	1	0	1	1	0	0	0	1	0	0	0	0	1	0
68	68	14	more than 15	2	non-bpl	8833.33	0	3	0	0	0	0	0						0	1	0
69	69	14	more than 15	5	non-bpl	20833.3	1	1	0	1	1	0	0	0	1	1	0	0	0	0	0
70	70	14	more than 15	2	bpl	8500	1	3	0	0	0	0	0	0	0	0	0	1	1	1	1
71	71	14	more than 15	1	bpl	1833.33	0	3	0	0	0	0	0						1	1	0
72	72	14	more than 15	5	non-bpl	38000	0	3	0	0	0	0	0						0	1	0
73	73	14	more than 15	1	bpl	3000	0	3	0	0	0	0	0						0	1	1
74	74	14	more than 15	3	non-bpl	12166.7	0	3	0	0	0	0	0						0	0	0
75	75	13	more than 15	3	non-bpl	13600	1	1	0	0	0	0	0	0	1	0	0	0	0	0	1
76	76	13	more than 15	3	non-bpl	11000	1	1	0	0	0	0	0	1	1	0	0	0	0	0	1
77	77	13	more than 15	1	non-bpl	7000	0	3	0	0	0	0	0						0	0	0
78	78	13	more than 15	1	bpl	7500	0	3	0	0	0	0	0						0	1	1
79	79	13	more than 15	4	bpl	15000	0	3	0	0	0	0	0						0	1	1
80	80	13	more than 15	5	bpl	25416.7	1	1	1	1	1	1	1	1	1	1	0	0	1	1	0
81	81	13	more than 15	2	bpl	10025	1	1	1	1	1	0	0	1	1	0	0	0	1	1	1
82	82	13	more than 15	3	bpl	12100	1	1	0	1	1	0	0	0	1	0	0	0	0	1	1
83	83	13	more than 15	4	bpl	16000	1	1	1	1	1	0	0	0	1	0	0	0	1	1	1
84	84	13	more than 15	3	non-bpl	12375	1	1	0	1	0	0	0	0	1	0	0	0	0	1	0
85	85	14	more than 15	5	bpl	20000	0	3	0	0	0	0	0						1	1	1
86	86	14	more than 15	5	non-bpl	30000	1	3	0	0	0	0	0	0	1	0	0	0	0	0	1
87	87	14	more than 15	3	bpl	12575	0	3	0	0	0	0	0						1	1	1
88	88	14	more than 15	1	bpl	3633.33	0	3	0	0	0	0	0						1	1	0
89	89	14	more than 15	3	non-bpl	13916.7	1	1	0	0	0	0	0	0	1	0	0	0	0	1	0
90	90	13	more than 15	3	non-bpl	11333.3	0	3	0	0	0	0	0						0	1	0
91	91	13	more than 15	1	bpl	5583.33	0	3	0	0	0	0	0						1	1	1
92	92	13	more than 15	1	bpl	6883.33	0	3	0	0	0	0	0						0	1	1
93	93	13	more than 15	3	non-bpl	12250	0	3	0	0	0	0	0						0	0	0
94	94	13	more than 15	5	bpl	20166.7	1	3	0	0	0	0	0	0	1	0	0	0	1	1	0
95	95	10	11-15km	1	non-bpl	3000	0	3	0	0	0	0	0						0	1	0
96	96	10	11-15km	1	non-bpl	8000	0	3	0	0	0	0	0						0	1	0
97	97	10	11-15km	2	non-bpl	9000	0	3	0	0	0	0	0						0	1	0
98	98	10	11-15km	1	bpl	2500	0	3	0	0	0	0	0						1	1	0
99	99	13	more than 15	1	bpl	2250	0	3	0	0	0	0	0						1	1	0
100	100	13	more than 15	2	non-bpl	10000	1	1	0	1	1	0	0	1	1	0	0	0	0	0	1
101	101	13	more than 15	3	non-bpl	12500	1	3	0	0	0	0	0	0	1	1	0	0	0	1	0
102	102	13	more than 15	3	non-bpl	12100	1	1	1	1	0	1	0	1	1	1	0	0	0	0	0
103	103	10	11-15km	3	bpl	12000	0	3	0	0	0	0	0						1	1	1
104	104	10	11-15km	2	bpl	9600	0	3	0	0	0	0	0						0	1	1
105	105	10	11-15km	1	bpl	4000	1	1	0	0	0	0	0	0	1	0	0	0	0	1	1
106	106	10	11-15km	1	bpl	6000	0	3	0	0	0	0	0						0	1	1
107	107	10	11-15km	3	bpl	12200	0	3	0	0	0	0	0						0	1	1
108	108	10	11-15km	2	bpl	8500	1	1	0	1	0	0	0	0	1	0	0	0	1	1	1
109	109	10	11-15km	1	bpl	3000	1	1	0	1	0	0	0	0	1	0	0	0	1	1	1
110	110	10	11-15km	4	bpl	16000	1	1	0	1	1	0	0	0	1	0	0	0	1	1	1
111	111	10	11-15km	2	non-bpl	10000	1	1	1	1	1	0	0	0	1	1	0	0	0	0	1
112	112	10	11-15km	1	non-bpl	4500	1	1	1	1	1	1	1	1	1	0	0	0	0	0	1
113	113	10	11-15km	3	bpl	12100	1	1	0	1	1	1	1	0	1	0	0	0	1	1	1
114	114	10	11-15km	2	bpl	9500	1	1	0	1	0	0	0	0	1	0	0	0	1	1	1
115	115	10	11-15km	1	bpl	2033.33	1	1	0	1	0	0	0	0	1	0	0	0	1	1	1
116	116	10	11-15km	5	non-bpl	21350	1	1	0	1	0	0	0	0	1	0	0	0	0	0	1
117	117	10	11-15km	4	non-bpl	17700	1	1	1	1	1	0	0	0	1	0	0	0	0	0	0
118	118	13	more than 15	4	bpl	16333.3	1	1	1	1	1	0	0	1	1	0	0	0	1	1	0
119	119	10	11-15km	3	non-bpl	14000	1	1	1	1	0	0	0						0	0	0
120	120	10	11-15km	4	bpl	16750	0	3	0	0	0	0	0						1	1	0
121	121	10	11-15km	5	non-bpl	18883.3	1	1	1	1	0	0	0						1	0	0
122	122	10	11-15km	4	non-bpl	15500	0	3	0	0	0	0	0						0	0	1
123	123	10	11-15km	4	bpl	15958.3	1	1	0	0	0	0	0	0	1	0	0	0	1	1	0
124	124	10	11-15km	4	non-bpl	16500	1	1	0	0	0	0	0	0	1	1	0	0	0	0	0
125	125	10	11-15km	3	bpl	13950	0	3	0	0	0	0	0						1	1	1
126	126	10	11-15km	5	non-bpl	20400	0	3	0	0	0	0	0						0	0	1
127	127	10	11-15km	2	bpl	9266.67	1	1	0	0	0	0	0	0	1	0	0	0	1	0	1
128	128	1	Less than or equal to 5km	4	bpl	15500	1	1	0	0	0	0	0	1	1	0	0	0	1	1	1
129	129	8	6-10km	3	bpl	11000	1	1	1	1	1	1	1	1	1	0	0	0	0	1	1
130	130	8	6-10km	3	bpl	12000	1	1	0	0	0	0	0	1	1	1	0	0	0	1	1
131	131	8	6-10km	5	bpl	20000	1	1	0	0	0	0	0	1	1	1	0	0	0	1	1
132	132	8	6-10km	3	bpl	13000	0	3	0	0	0	0	0						0	1	1
133	133	13	more than 15	1	non-bpl	8000	1	1	1	1	1	0	0	1	1	0	1	0	0	0	0
134	134	8	6-10km	1	non-bpl	8000	1	3	0	0	0	0	0	0	1	0	0	0	0	0	1
135	135	8	6-10km	4	bpl	15000	0	1	0	0	0	0	0						1	0	1
136	136	8	6-10km	5	non-bpl	20000	1	1	0	0	0	0	0	0	1	0	0	0	0	0	1
137	137	8	6-10km	5	non-bpl	23000	1	3	0	0	0	0	0	1	0	0	0	0	0	1	0
138	138	8	6-10km	3	bpl	11000	0	3	0	0	0	0	0						0	1	1
139	139	8	6-10km	3	bpl	10350	1	1	0	0	0	0	0	1	0	0	0	0	0	1	1
140	140	8	6-10km	2	bpl	9766.67	0	3	0	0	0	0	0						0	1	1
141	141	8	6-10km	2	bpl	10000	0	3	0	0	0	0	0						0	1	1
142	142	8	6-10km	1	non-bpl	6100	1	1	0	0	0	0	0	1	0	0	0	0	0	1	0
143	143	8	6-10km	3	bpl	10700	0	3	0	0	0	0	0						1	1	1
144	144	8	6-10km	2	bpl	8100	1	1	1	1	0	0	0	1	1	0	0	0	1	1	1
145	145	8	6-10km	2	bpl	9183.33	1	1	1	1	0	0	0	1	1	0	0	0	1	1	1
146	146	8	6-10km	1	bpl	7266.67	0	3	0	0	0	0	0						1	1	1
147	147	8	6-10km	4	bpl	16000	1	1	0	1	0	0	0	0	1	1	0	0	1	1	1
148	148	8	6-10km	4	bpl	14833.3	0	3	0	0	0	0	0						1	1	1
149	149	14	more than 15	2	bpl	9000	0	3	0	0	0	0	0						1	1	1
150	150	14	more than 15	5	non-bpl	57500	1	1	0	1	1	0	0	0	1	0	0	1	0	0	0
151	151	14	more than 15	1	non-bpl	4166.67	1	1	0	1	1	0	0	0	1	0	0	0	0	1	0
152	152	14	more than 15	2	bpl	10000	1	1	1	1	1	0	0	0	1	1	0	0	1	1	1
153	153	8	6-10km	2	non-bpl	8500	1	3	0	0	0	0	0	0	1	0	0	0	0	1	0
154	154	8	6-10km	3	bpl	13583.3	0	3	0	0	0	0	0						1	1	1
155	155	8	6-10km	2	bpl	9566.67	1	1	0	0	0	0	0	0	1	1	0	0	1	1	1
156	156	8	6-10km	2	non-bpl	8666.67	1	1	1	0	0	0	0	0	1	0	0	0	0	1	0
157	157	8	6-10km	1	non-bpl	7866.67	0	3	0	0	0	0	0						0	1	0
158	158	13	more than 15	2	bpl	9000	1	1	0	1	0	0	0	0	1	0	0	0	1	1	0
159	159	13	more than 15	1	bpl	4000	1	1	0	1	0	0	0	0	1	0	0	0	1	1	1
160	160	13	more than 15	4	bpl	14333.3	1	1	0	0	0	0	0	0	1	0	0	0	1	1	1
161	161	13	more than 15	2	bpl	9700	1	1	0	1	0	0	0	0	0	1	0	0	1	1	1
162	162	13	more than 15	4	non-bpl	15000	1	1	0	0	0	0	0	0	1	0	0	0	0	0	1
163	163	8	6-10km	5	non-bpl	19000	0	3	0	0	0	0	0						0	1	0
164	164	8	6-10km	1	non-bpl	6500	0	3	0	0	0	0	0						0	1	0
165	165	8	6-10km	4	bpl	14500	0	3	0	0	0	0	0						1	1	1
166	166	8	6-10km	2	bpl	8500	1	1	0	1	1	0	0	1	1	0	0	0	1	1	1
167	167	8	6-10km	1	bpl	3166.67	1	1	1	1	1	0	0	0	1	0	0	0	1	1	1
168	168	8	6-10km	4	bpl	15000	1	1	1	1	0	0	0	0	1	0	0	0	0	1	1
169	169	8	6-10km	3	bpl	12000	1	1	1	1	0	1	1	0	1	1	0	0	0	1	1
170	170	8	6-10km	4	non-bpl	14166.7	1	1	1	1	0	0	0	0	1	0	0	0	0	0	0
171	171	8	6-10km	2	non-bpl	8666.67	1	1	1	1	0	1	1	0	1	1	0	0	0	1	0
172	172	8	6-10km	2	bpl	10000	1	1	1	0	0	0	0	0	0	1	0	0	1	1	1
173	173	8	6-10km	5	bpl	21000	1	1	0	0	0	0	0	0	1	1	0	0	0	1	1
174	174	8	6-10km	2	bpl	10000	1	1	1	1	1	1	1	1	1	1	0	0	1	1	0
175	175	8	6-10km	4	non-bpl	15000	1	3	0	0	0	0	0	1	1	1	0	0	0	0	1
176	176	8	6-10km	2	bpl	8333.33	1	1	0	0	0	0	0	0	1	1	0	0	1	1	1
177	177	8	6-10km	3	non-bpl	12000	1	3	0	0	0	0	0	1	0	0	0	0	0	0	1
178	178	8	6-10km	2	bpl	9000	0	3	0	0	0	0	0						0	1	1
179	179	8	6-10km	2	bpl	10000	0	3	0	0	0	0	0						0	1	1
180	180	8	6-10km	2	bpl	9125	0	3	0	0	0	0	0						0	1	1
181	181	8	6-10km	5	bpl	19000	0	3	0	0	0	0	0						1	0	1
182	182	8	6-10km	3	bpl	10500	0	3	0	0	0	0	0						0	1	1
183	183	8	6-10km	5	non-bpl	24000	1	1	0	1	0	0	0	1	1	0	0	0	0	1	0
184	184	8	6-10km	2	non-bpl	10000	1	1	0	0	0	0	0	1	1	0	0	0	0	0	1
185	185	8	6-10km	5	bpl	20000	1	1	1	1	0	0	0	1	1	0	0	0	1	1	1
186	186	8	6-10km	4	non-bpl	16333.3	1	1	1	1	1	1	1	1	1	0	0	0	0	0	0
187	187	8	6-10km	5	bpl	23250	1	1	0	1	1	0	0	1	1	1	0	0	1	0	1
188	188	8	6-10km	5	non-bpl	18500	1	1	1	1	1	0	0	0	1	0	0	0	0	0	1
189	189	8	6-10km	1	bpl	2333.33	1	1	0	1	0	0	0	0	1	0	0	0	1	1	1
190	190	8	6-10km	4	bpl	17600	1	1	0	1	0	0	0	0	1	0	0	0	1	1	1
191	191	8	6-10km	1	non-bpl	6000	1	1	0	0	0	0	0	0	1	0	0	0	0	0	1
192	192	8	6-10km	5	bpl	20500	1	1	0	1	0	0	0	0	1	0	0	0	1	1	1
193	193	11	more than 15	1	bpl	5583.33	1	1	1	1	0	0	0	1	1	0	0	0	1	1	0
194	194	11	more than 15	4	non-bpl	14683.3	1	1	0	1	0	0	0	0	1	0	0	0	0	1	0
195	195	11	more than 15	5	bpl	31333.3	1	1	1	1	0	0	0	1	1	1	0	0	0	1	1
196	196	11	more than 15	1	non-bpl	3500	1	1	0	0	0	0	0	0	1	1	0	0	0	0	1
197	197	11	more than 15	3	non-bpl	10500	0	3	0	0	0	0	0						0	0	1
198	198	11	more than 15	1	bpl	5000	0	3	0	0	0	0	0						1	1	1
199	199	11	more than 15	4	bpl	15000	0	3	0	0	0	0	0						1	1	1
200	200	11	more than 15	1	bpl	3208.33	1	1	0	0	0	0	0	1	0	1	0	0	0	1	1
201	201	11	more than 15	5	non-bpl	28333.3	1	1	0	0	0	0	0	0	1	0	0	0	0	0	0
202	202	11	more than 15	3	bpl	12000	1	1	0	0	0	0	0	1	1	0	0	0	1	1	0
203	203	11	more than 15	4	non-bpl	15500	0	3	0	0	0	0	0						0	0	1
204	204	11	more than 15	4	bpl	15466.7	1	1	1	1	0	0	0	1	1	0	0	0	1	1	0
205	205	11	more than 15	4	bpl	14083.3	1	1	1	0	0	0	0	1	1	0	0	0	1	1	1
206	206	11	more than 15	1	bpl	2083.33	0	3	0	0	0	0	0						0	1	1
207	207	11	more than 15	3	bpl	12500	1	1	1	1	0	0	0	1	1	0	0	0	1	1	1
208	208	11	more than 15	4	non-bpl	15166.7	1	1	0	0	0	0	0	0	1	0	0	0	0	0	0
209	209	11	more than 15	1	bpl	2950	0	3	0	0	0	0	0						1	1	0
210	210	11	more than 15	1	bpl	5450	1	1	0	1	0	0	0	0	1	0	0	0	1	1	1
211	211	11	more than 15	3	bpl	12483.3	1	1	0	0	0	0	0	0	1	0	0	0	1	1	1
212	212	11	more than 15	1	bpl	8000	0	3	0	0	0	0	0						1	1	1
213	213	11	more than 15	2	bpl	9000	0	3	0	0	0	0	0						1	1	1
214	214	11	more than 15	4	bpl	16250	0	3	0	0	0	0	0						0	1	1
215	215	11	more than 15	1	bpl	6666.67	0	3	0	0	0	0	0						0	1	1
216	216	11	more than 15	2	bpl	9000	0	3	0	0	0	0	0						0	1	1
217	217	11	more than 15	4	bpl	18333.3	0	1	1	1	0	0	0						1	1	1
218	218	11	more than 15	1	non-bpl	5583.33	0	3	0	0	0	0	0						0	1	0
219	219	11	more than 15	4	bpl	15100	0	3	0	0	0	0	0						1	1	1
220	220	11	more than 15	3	bpl	12650	1	1	1	1	0	0	0	1	1	0	0	0	1	1	1
221	221	11	more than 15	1	bpl	7100	1	1	1	1	0	0	0	1	1	0	0	0	1	1	1
222	222	11	more than 15	4	bpl	17050	0	3	0	0	0	0	0						1	1	1
223	223	11	more than 15	3	bpl	13250	1	1	0	1	1	0	0	1	1	0	0	0	1	1	1
224	224	11	more than 15	2	bpl	8600	1	1	1	1	0	0	0	1	1	0	0	0	1	1	1
225	225	11	more than 15	5	non-bpl	41000	1	1	1	1	0	0	0	1	1	0	0	0	0	1	0
226	226	11	more than 15	3	bpl	12000	1	1	1	1	1	0	0	1	1	1	0	0	1	1	1
227	227	11	more than 15	5	non-bpl	30450	1	1	1	1	0	0	0	1	1	1	0	0	0	0	1
228	228	11	more than 15	3	bpl	12500	1	3	0	0	0	0	0	1	0	0	0	0	0	1	1
229	229	11	more than 15	2	non-bpl	10000	1	3	0	0	0	0	0	0	1	0	0	0	0	0	1
230	230	11	more than 15	1	bpl	6166.67	1	1	0	0	0	0	0	1	1	0	0	0	0	1	1
231	231	11	more than 15	2	bpl	10000	1	1	0	0	0	0	0	1	1	0	0	0	0	1	1
232	232	7	11-15km	2	non-bpl	8750	1	1	0	1	0	0	0	1	0	0	0	0	0	0	0
233	233	7	11-15km	5	bpl	36000	1	1	0	1	0	0	0	0	1	0	0	0	1	1	1
234	234	7	11-15km	5	bpl	35833.3	1	1	0	0	0	0	0	0	1	0	0	0	1	1	1
235	235	7	11-15km	2	bpl	10000	1	1	0	0	0	0	0	0	1	0	0	0	0	1	1
236	236	11	more than 15	4	non-bpl	17166.7	0	3	0	0	0	0	0						0	1	0
237	237	11	more than 15	3	bpl	13533.3	1	3	0	0	0	0	0	1	1	0	0	0	1	1	1
238	238	11	more than 15	3	non-bpl	11416.7	1	1	0	0	0	0	0	1	1	0	0	0	0	1	0
239	239	11	more than 15	1	bpl	8000	1	1	0	0	0	0	0	1	1	0	0	0	1	1	0
240	240	11	more than 15	5	non-bpl	41166.7	1	1	1	1	0	0	0	1	1	0	0	0	1	0	0
241	241	7	11-15km	1	non-bpl	7000	1	1	1	1	0	0	0	1	0	1	0	0	0	0	0
242	242	7	11-15km	4	non-bpl	15500	1	1	1	1	0	0	0	1	1	0	0	0	0	0	1
243	243	7	11-15km	4	non-bpl	14833.3	1	1	1	0	0	0	0	1	1	0	0	0	0	1	0
244	244	7	11-15km	5	non-bpl	26333.3	1	3	0	0	0	0	0	0	0	1	0	0	1	0	0
245	245	7	11-15km	4	bpl	17125	1	1	1	1	0	0	0	1	1	0	0	0	0	1	1
246	246	7	11-15km	4	non-bpl	15000	1	1	1	1	0	0	0	1	1	1	0	0	0	1	0
247	247	7	11-15km	4	bpl	18016.7	1	1	1	1	1	0	0	1	1	1	1	0	1	1	1
248	248	7	11-15km	2	bpl	9600	1	1	1	1	1	0	0	1	1	1	0	0	0	1	1
249	249	7	11-15km	2	bpl	8916.67	1	1	1	1	1	1	1	1	1	1	0	0	1	1	0
250	250	2	Less than or equal to 5km	1	bpl	4166.67	1	3	1	0	0	0	0	0	1	1	0	0	1	1	0
251	251	2	Less than or equal to 5km	2	bpl	8700	1	1	1	0	0	0	0	0	1	0	0	0	1	1	1
252	252	2	Less than or equal to 5km	4	non-bpl	15000	0	3	0	0	0	0	0						0	0	0
253	253	2	Less than or equal to 5km	1	bpl	3500	0	3	0	0	0	0	0						1	1	1
254	254	2	Less than or equal to 5km	4	non-bpl	18000	1	1	1	0	0	0	0	0	1	0	0	0	0	0	1
255	255	2	Less than or equal to 5km	1	bpl	6000	1	1	1	0	0	0	0	0	1	0	0	0	0	1	1
256	256	2	Less than or equal to 5km	1	bpl	5000	1	1	0	0	0	0	0	0	1	0	0	0	0	1	1
257	257	2	Less than or equal to 5km	5	non-bpl	20300	1	1	1	1	1	1	1	1	1	1	0	0	0	0	1
258	258	2	Less than or equal to 5km	2	bpl	9000	1	1	1	1	1	1	1	1	1	1	0	0	1	1	1
259	259	7	11-15km	3	bpl	12500	0	3	0	0	0	0	0						1	1	1
260	260	7	11-15km	4	non-bpl	17000	1	1	1	1	1	0	0	0	1	0	0	0	0	0	1
261	261	2	Less than or equal to 5km	1	bpl	4666.67	1	1	1	1	1	0	0	1	1	0	0	0	1	1	0
262	262	2	Less than or equal to 5km	2	non-bpl	9208.33	1	1	1	1	0	0	0	1	1	0	0	0	1	0	0
263	263	2	Less than or equal to 5km	4	bpl	16666.7	1	3	0	0	0	0	0	1	1	1	0	0	1	1	1
264	264	7	11-15km	4	bpl	17500	1	1	1	1	1	0	0	0	1	0	0	0	1	1	0
265	265	2	Less than or equal to 5km	4	bpl	16250	1	1	1	1	1	0	0	0	1	0	0	0	1	1	0
266	266	7	11-15km	1	bpl	6000	1	1	0	1	0	0	0	0	1	0	0	0	0	1	1
267	267	2	Less than or equal to 5km	3	bpl	11225	1	1	1	1	0	0	0	1	1	1	0	0	1	1	1
268	268	2	Less than or equal to 5km	1	bpl	7883.33	0	3	0	0	0	0	0						1	1	0
269	269	2	Less than or equal to 5km	1	bpl	7500	1	1	1	1	1	1	1	1	1	1	0	0	0	1	1
270	270	2	Less than or equal to 5km	5	non-bpl	25500	0	3	0	0	0	0	0						0	1	0
271	271	2	Less than or equal to 5km	2	bpl	10100	0	3	0	0	0	0	0						0	1	1
272	272	2	Less than or equal to 5km	1	bpl	2500	0	3	0	0	0	0	0						1	1	1
273	273	2	Less than or equal to 5km	3	non-bpl	10683.3	0	1	0	0	0	0	0						0	0	0
274	274	7	11-15km	5	non-bpl	25083.3	1	3	0	0	0	0	0	0	1	1	0	0	0	1	0
275	275	7	11-15km	3	non-bpl	13833.3	1	1	0	0	0	0	0	0	1	1	0	0	0	1	0
276	276	2	Less than or equal to 5km	2	bpl	10016.7	1	1	1	0	0	0	0	1	1	0	0	0	1	1	1
277	277	7	11-15km	1	non-bpl	7833.33	1	3	0	0	0	0	0	1	1	0	0	0	0	1	0
278	278	2	Less than or equal to 5km	1	non-bpl	5666.67	0	3	0	0	0	0	0						0	1	0
279	279	7	11-15km	2	bpl	9000	1	1	1	0	0	0	0	0	1	0	0	0	1	1	1
280	280	2	Less than or equal to 5km	4	bpl	18333.3	1	1	0	0	0	0	0	0	1	1	0	0	1	1	1
281	281	2	Less than or equal to 5km	3	non-bpl	12100	1	1	1	1	0	0	0	1	1	0	0	0	0	0	1
282	282	2	Less than or equal to 5km	4	non-bpl	18333.3	1	1	1	0	0	0	0	1	1	0	0	0	0	0	0
283	283	7	11-15km	5	bpl	42916.7	1	1	1	1	0	0	0	0	1	0	0	0	1	0	1
284	284	2	Less than or equal to 5km	5	bpl	23333.3	1	3	0	0	0	0	0	0	1	0	0	0	1	1	1
285	285	2	Less than or equal to 5km	1	non-bpl	7050	1	1	0	0	0	0	0	1	1	0	0	0	0	1	0
286	286	2	Less than or equal to 5km	3	non-bpl	13675	1	1	1	0	0	0	0	0	1	0	0	0	0	1	0
287	287	2	Less than or equal to 5km	3	bpl	13666.7	1	3	0	0	0	0	0	0	1	0	0	0	1	1	0
288	288	2	Less than or equal to 5km	5	bpl	20050	1	1	1	0	0	0	0	0	1	0	0	0	0	1	1
289	289	7	11-15km	3	bpl	13333.3	1	1	0	1	0	0	0	0	1	0	0	0	1	1	0
290	290	7	11-15km	3	non-bpl	11666.7	1	1	1	1	0	0	0	0	1	0	0	0	0	0	1
291	291	7	11-15km	3	bpl	14000	1	1	0	0	0	0	0	0	1	1	0	0	1	1	1
292	292	7	11-15km	4	non-bpl	16000	0	3	0	0	0	0	0						0	0	0
293	293	7	11-15km	4	bpl	16000	0	3	0	0	0	0	0						0	1	1
294	294	7	11-15km	5	non-bpl	32616.7	1	1	1	1	1	1	1	0	1	0	0	0	0	0	0
295	295	7	11-15km	1	bpl	7500	1	1	1	1	0	0	0	0	1	0	0	0	0	1	1
296	296	2	Less than or equal to 5km	3	bpl	12500	1	1	1	1	1	1	1	1	1	0	0	0	0	1	1
297	297	4	6-10km	5	non-bpl	28425	1	1	1	0	0	0	0	0	1	0	0	0	0	0	1
298	298	4	6-10km	5	bpl	21250	1	3	0	0	0	0	0	0	1	0	0	0	0	1	1
299	299	4	6-10km	2	bpl	10000	1	3	0	0	0	0	0	0	1	0	0	0	1	1	1
300	300	4	6-10km	3	bpl	13000	1	1	0	0	0	0	0	0	1	0	0	0	1	1	1
301	301	4	6-10km	3	bpl	13500	1	1	0	0	0	0	0	0	1	0	0	0	1	1	1
302	302	2	Less than or equal to 5km	2	bpl	9233.33	1	3	0	0	0	0	0	0	0	0	0	1	1	1	1
303	303	4	6-10km	4	bpl	14183.3	1	1	0	1	1	1	1	1	1	1	0	0	0	1	1
304	304	4	6-10km	1	bpl	6416.67	1	1	0	0	0	0	0	0	1	0	0	0	1	1	0
305	305	4	6-10km	2	non-bpl	8250	1	1	0	0	0	0	0	0	1	0	0	0	0	1	0
306	306	12	more than 15	5	bpl	30000	1	1	0	0	0	0	0	0	1	0	0	0	1	1	1
307	307	12	more than 15	1	non-bpl	6000	1	3	0	0	0	0	0	0	0	0	0	1	0	0	1
308	308	12	more than 15	2	bpl	10000	1	1	1	1	0	0	0	0	1	0	0	0	1	1	1
309	309	12	more than 15	1	non-bpl	5000	1	1	0	0	0	0	0	0	1	0	0	0	0	0	0
310	310	4	6-10km	1	bpl	1125	1	1	1	0	0	0	0	0	1	0	0	0	0	1	1
311	311	4	6-10km	3	bpl	11700	1	1	1	1	0	0	0	0	1	0	0	0	0	1	1
312	312	4	6-10km	1	bpl	6500	0	3	0	0	0	0	0						1	0	1
313	313	4	6-10km	4	bpl	14666.7	1	1	1	0	0	0	0	0	1	0	0	0	1	1	1
314	314	4	6-10km	1	bpl	6100	1	1	1	1	0	0	0	0	1	0	0	0	0	1	1
315	315	4	6-10km	3	bpl	12000	1	1	1	0	0	0	0	1	1	0	0	0	1	1	1
316	316	4	6-10km	5	bpl	22000	1	1	1	1	0	0	0	0	1	0	0	0	1	1	1
317	317	4	6-10km	5	bpl	31000	1	1	1	1	1	1	1	1	1	1	1	0	0	1	1
318	318	4	6-10km	4	bpl	16350	1	1	1	0	0	0	0	0	1	0	0	0	0	1	1
319	319	4	6-10km	2	bpl	9100	1	1	1	0	0	0	0	1	1	0	0	0	0	1	1
320	320	4	6-10km	1	bpl	6000	1	1	0	0	0	0	0	0	1	0	0	0	0	1	1
321	321	4	6-10km	1	bpl	4083.33	0	3	0	0	0	0	0						1	1	0
322	322	4	6-10km	1	bpl	6400	1	1	1	1	1	1	1	0	1	1	0	0	0	1	1
323	323	4	6-10km	4	bpl	17000	0	3	0	0	0	0	0						1	1	1
324	324	4	6-10km	4	non-bpl	15000	1	1	1	1	1	0	0	1	1	0	1	0	0	0	1
325	325	4	6-10km	3	non-bpl	13800	1	1	1	1	0	0	0	0	1	0	0	0	0	0	1
326	326	4	6-10km	5	non-bpl	20000	1	1	1	0	0	0	0	0	1	0	0	0	0	0	1
327	327	4	6-10km	5	non-bpl	32166.7	1	1	1	1	0	0	0	1	1	0	0	0	0	0	0
328	328	4	6-10km	4	bpl	14641.7	1	1	1	1	1	1	0	1	1	0	0	0	0	1	1
329	329	4	6-10km	4	bpl	16500	1	1	1	1	0	0	0	1	1	0	0	0	1	1	1
330	330	12	more than 15	5	non-bpl	20000	1	1	0	1	0	0	0	1	1	0	0	0	0	0	1
331	331	12	more than 15	4	bpl	15000	1	1	1	1	0	0	0	1	1	0	0	0	1	1	1
332	332	12	more than 15	1	non-bpl	8000	1	1	1	1	0	0	0	1	1	0	0	0	0	0	1
333	333	12	more than 15	3	bpl	12000	1	1	0	1	0	0	0	1	1	0	0	0	0	1	1
334	334	4	6-10km	2	non-bpl	9883.33	1	1	1	1	0	0	0	0	1	0	0	0	0	1	0
335	335	4	6-10km	4	bpl	15500	1	3	0	0	0	0	0	0	1	0	0	0	1	1	1
336	336	12	more than 15	2	bpl	9500	1	1	1	1	0	0	0	0	1	0	0	0	1	1	1
337	337	12	more than 15	4	non-bpl	14416.7	0	3	0	0	0	0	0						0	0	0
338	338	12	more than 15	4	bpl	15200	1	1	1	1	0	0	0	0	1	0	0	0	1	1	1
339	339	12	more than 15	5	non-bpl	20000	1	1	1	1	0	0	0	0	1	1	0	0	0	0	1
340	340	12	more than 15	5	non-bpl	22000	1	1	0	0	0	0	0	1	1	0	0	0	0	0	1
341	341	4	6-10km	3	non-bpl	12916.7	1	1	1	1	1	1	1	1	1	0	0	0	0	1	0
342	342	12	more than 15	5	non-bpl	21500	0	3	0	0	0	0	0						0	0	0
343	343	12	more than 15	1	non-bpl	7216.67	1	1	1	1	0	0	0	0	1	0	0	0	0	0	0
344	344	12	more than 15	4	non-bpl	15350	1	1	1	0	0	0	0	1	1	0	0	0	0	0	1
345	345	12	more than 15	4	non-bpl	18000	0	3	0	0	0	0	0						0	0	0
346	346	12	more than 15	5	non-bpl	20166.7	0	3	0	0	0	0	0						0	0	1
347	347	12	more than 15	5	non-bpl	25416.7	1	1	1	1	0	0	0	0	1	1	0	0	0	1	0
348	348	12	more than 15	2	bpl	8333.33	1	1	1	1	0	0	0	1	1	1	0	0	1	1	0
349	349	12	more than 15	5	non-bpl	20166.7	1	1	1	1	0	0	0	1	1	1	0	0	0	0	0
350	350	12	more than 15	1	bpl	6833.33	1	3	0	0	0	0	0	0	1	0	0	0	0	1	1
351	351	12	more than 15	1	bpl	7166.67	1	1	1	0	0	0	0	0	1	0	0	0	1	1	0
352	352	12	more than 15	1	non-bpl	4525.67	1	1	1	1	0	0	0	0	1	0	0	0	0	1	0
353	353	12	more than 15	5	bpl	35000	1	1	1	1	1	1	1	0	1	1	0	0	1	1	0
354	354	12	more than 15	2	non-bpl	8100	0	3	0	0	0	0	0						0	0	1
355	355	12	more than 15	4	bpl	18000	0	3	0	0	0	0	0						1	1	0
356	356	12	more than 15	4	bpl	16416.7	0	3	0	0	0	0	0						1	1	0
357	357	12	more than 15	1	bpl	5000	0	3	0	0	0	0	0						1	1	1
358	358	5	11-15km	3	bpl	12000	1	1	1	1	1	1	1	1	1	0	0	0	1	1	1
359	359	12	more than 15	1	non-bpl	8000	0	3	0	0	0	0	0						0	0	1
360	360	5	11-15km	5	non-bpl	27333.3	1	1	1	1	1	1	1	1	1	0	0	0	1	0	0
361	361	5	11-15km	1	non-bpl	7600	0	3	0	0	0	0	0						0	1	0
362	362	5	11-15km	3	bpl	13200	1	1	0	0	0	0	0	1	1	0	0	0	0	1	1
363	363	5	11-15km	4	bpl	18000	1	3	0	0	0	0	0	0	1	0	0	0	0	1	1
364	364	4	6-10km	4	non-bpl	18333.3	1	1	1	1	1	0	0	0	1	0	0	0	0	1	0
365	365	4	6-10km	4	non-bpl	18000	0	3	0	0	0	0	0						0	1	0
366	366	4	6-10km	2	bpl	10000	0	3	0	0	0	0	0						0	1	1
367	367	4	6-10km	5	bpl	23666.7	0	3	0	0	0	0	0						1	1	1
368	368	12	more than 15	3	non-bpl	11000	1	1	0	1	0	0	0	1	1	1	0	0	0	0	0
369	369	12	more than 15	2	non-bpl	10100	1	1	1	1	0	0	0	0	1	1	0	0	0	0	1
370	370	12	more than 15	3	bpl	12000	1	1	0	0	0	0	0	1	1	0	0	0	1	1	1
371	371	12	more than 15	3	bpl	12000	1	1	1	1	0	0	0	1	1	0	0	0	1	0	1
372	372	12	more than 15	5	bpl	32000	1	3	0	0	0	0	0	1	0	0	0	0	0	1	1
373	373	12	more than 15	2	bpl	10000	1	1	0	0	0	0	0	1	1	0	0	0	1	1	1
374	374	12	more than 15	5	non-bpl	26000	1	1	0	0	0	0	0	1	1	0	0	0	0	1	0
375	375	12	more than 15	2	bpl	9500	1	1	0	0	0	0	0	1	1	0	0	0	0	1	1
376	376	12	more than 15	1	non-bpl	7000	1	1	0	0	0	0	0	0	1	0	0	0	0	1	0
377	377	12	more than 15	1	bpl	6000	0	3	0	0	0	0	0						0	1	1
378	378	5	11-15km	4	bpl	14500	1	1	1	0	0	0	0	1	1	0	0	0	1	0	1
379	379	5	11-15km	2	bpl	9166.67	1	1	0	0	0	0	0	1	0	1	0	0	0	1	1
380	380	5	11-15km	3	bpl	12000	0	3	0	0	0	0	0						0	1	1
381	381	5	11-15km	5	bpl	20166.7	1	1	1	1	1	0	0	1	1	0	0	0	0	1	1
382	382	5	11-15km	3	bpl	14000	0	3	0	0	0	0	0						0	1	1
383	383	5	11-15km	4	bpl	15000	1	1	0	1	0	0	0	1	1	0	0	0	0	1	1
384	384	5	11-15km	3	non-bpl	14000	1	3	0	0	0	0	0	0	0	0	0	1	0	0	1
385	385	5	11-15km	1	bpl	3200	0	3	0	0	0	0	0						0	1	1
386	386	5	11-15km	2	bpl	9000	0	3	0	0	0	0	0						0	1	1
387	387	12	more than 15	4	bpl	14833.3	1	1	1	1	1	0	0	0	1	1	0	0	1	1	1
388	388	12	more than 15	3	bpl	12000	1	1	1	1	0	0	0	0	1	0	1	0	1	1	1
389	389	12	more than 15	2	bpl	10000	0	3	0	0	0	0	0						1	1	1
390	390	12	more than 15	5	bpl	22200	0	3	0	0	0	0	0						1	0	1
391	391	12	more than 15	4	bpl	16166.7	1	1	1	1	0	0	0	0	1	0	0	0	1	1	1
392	392	12	more than 15	3	bpl	12000	1	1	1	1	0	0	0	0	1	0	0	0	1	1	1
393	393	12	more than 15	1	bpl	1500	1	1	1	1	1	0	0	0	1	0	0	0	0	1	1
394	394	12	more than 15	3	bpl	11666.7	1	1	1	1	1	0	0	0	1	0	0	0	1	1	1
395	395	12	more than 15	4	bpl	15000	1	1	1	0	0	0	0	0	1	0	0	0	1	1	1
396	396	12	more than 15	4	bpl	16666.7	1	1	1	1	0	0	0	0	1	0	0	0	1	1	1
397	397	12	more than 15	3	bpl	10500	1	3	0	0	0	0	0	0	1	0	0	0	1	1	1
398	398	12	more than 15	4	bpl	14216.7	1	1	0	0	0	0	0	0	1	0	0	0	1	1	1
399	399	5	11-15km	1	bpl	6400	1	1	1	1	0	0	0	1	1	0	0	0	1	1	1
400	400	12	more than 15	5	bpl	24833.3	1	1	1	1	0	0	0	0	1	1	0	0	1	1	1
401	401	5	11-15km	1	non-bpl	6500	0	3	0	0	0	0	0						0	1	0
402	402	5	11-15km	1	bpl	6000	0	3	0	0	0	0	0						0	1	1
403	403	12	more than 15	4	bpl	16000	0	3	0	0	0	0	0						1	1	1
404	404	12	more than 15	1	bpl	5333.33	1	3	0	0	0	0	0	0	1	0	0	0	1	1	1
405	405	12	more than 15	4	bpl	15100	1	1	1	1	0	0	0	0	1	0	0	0	1	0	1
406	406	12	more than 15	3	bpl	11000	1	1	1	1	0	0	0	1	1	0	0	0	0	1	1
407	407	12	more than 15	2	bpl	9500	1	3	0	0	0	0	0	0	1	0	0	0	1	1	1
408	408	12	more than 15	5	non-bpl	22666.7	1	3	1	0	0	0	0	0	1	0	0	0	0	1	0
409	409	12	more than 15	3	bpl	13150	1	3	0	0	0	0	0	0	1	0	0	0	1	1	1
410	410	12	more than 15	5	bpl	22000	1	3	0	0	0	0	0	1	1	0	0	0	0	1	1
411	411	12	more than 15	5	non-bpl	25550	0	3	0	0	0	0	0						0	0	0
412	412	5	11-15km	1	non-bpl	5000	1	3	0	0	0	0	0	1	1	0	0	0	0	0	1
413	413	12	more than 15	1	non-bpl	5500	1	1	1	1	0	0	0	1	1	1	0	0	0	1	0
414	414	5	11-15km	4	bpl	14600	0	3	0	0	0	0	0						0	1	1
415	415	12	more than 15	1	bpl	5000	1	1	1	1	1	0	0	1	1	1	0	0	1	1	1
416	416	5	11-15km	4	non-bpl	17600	1	1	1	0	0	0	0	1	1	0	0	0	0	0	0
417	417	12	more than 15	1	bpl	1683.33	1	1	1	1	0	0	0	0	1	1	0	0	1	1	1
418	418	5	11-15km	2	bpl	9000	1	1	1	0	0	0	0	0	1	0	0	0	0	1	1
419	419	12	more than 15	2	bpl	10000	1	1	1	1	1	1	1	1	1	1	1	0	0	1	1
420	420	5	11-15km	1	bpl	2466.67	1	1	0	0	0	0	0	0	1	0	0	0	0	1	1
421	421	12	more than 15	5	non-bpl	20000	0	3	0	0	0	0	0						0	0	1
422	422	12	more than 15	2	bpl	9866.67	1	1	1	1	1	0	0	0	1	0	0	0	1	1	1
423	423	12	more than 15	5	bpl	21633.3	1	1	1	1	1	0	0	0	1	0	0	0	1	1	1
424	424	5	11-15km	4	bpl	16100	0	3	0	0	0	0	0						1	1	1
425	425	5	11-15km	1	bpl	5500	1	1	1	1	0	0	0	0	1	0	0	0	0	1	1
426	426	5	11-15km	3	bpl	12000	0	3	0	0	0	0	0						1	1	1
427	427	5	11-15km	3	bpl	14000	1	1	1	1	0	0	0	0	1	0	0	0	1	1	1
428	428	5	11-15km	1	bpl	4400	1	1	1	1	0	0	0	0	1	0	0	0	0	1	1
429	429	1	Less than or equal to 5km	1	non-bpl	6916.67	1	1	0	0	0	0	0	0	1	0	0	0	0	0	1
430	430	12	more than 15	3	bpl	11800	1	1	1	1	0	0	0	1	1	1	0	0	0	1	1
431	431	12	more than 15	3	bpl	11400	1	1	1	1	0	0	0	1	1	0	0	0	0	1	1
432	432	12	more than 15	2	bpl	9750	1	1	1	1	0	0	0	1	1	1	0	0	0	1	1
433	433	12	more than 15	4	non-bpl	15516.7	1	1	1	1	1	1	1	1	1	1	0	0	0	0	0
434	434	12	more than 15	2	non-bpl	9100	1	1	1	1	0	0	0	1	1	1	1	0	0	1	0
435	435	5	11-15km	1	bpl	5000	1	1	0	0	0	0	0	0	1	0	0	0	0	1	1
436	436	6	6-10km	5	bpl	28100	0	3	0	0	0	0	0						1	1	1
437	437	6	6-10km	3	bpl	12100	1	1	1	1	0	0	0	0	1	0	0	0	1	1	1
438	438	6	6-10km	2	non-bpl	10200	0	3	0	0	0	0	0						0	0	1
439	439	6	6-10km	1	bpl	6000	0	3	0	0	0	0	0						0	1	1
440	440	5	11-15km	5	bpl	22000	1	1	1	1	1	0	0	1	1	1	0	0	0	1	1
441	441	5	11-15km	4	bpl	15050	1	1	1	1	1	0	0	1	1	0	0	0	0	1	1
442	442	5	11-15km	5	bpl	27733.3	1	1	1	1	1	1	1	0	1	1	0	0	0	1	1
443	443	5	11-15km	1	non-bpl	7000	1	1	1	0	0	0	0	0	1	0	0	0	0	1	0
444	444	5	11-15km	2	bpl	8500	1	3	0	0	0	0	0	1	1	0	0	0	0	1	1
445	445	5	11-15km	1	bpl	3000	1	1	0	1	0	0	0	1	1	0	0	0	0	1	1
446	446	5	11-15km	4	bpl	17666.7	1	1	0	1	0	0	0	1	1	0	0	0	0	1	1
447	447	5	11-15km	3	non-bpl	14000	1	1	1	1	1	1	1	1	1	1	0	0	0	0	1
448	448	5	11-15km	5	bpl	21700	1	1	1	1	0	0	0	1	1	1	0	0	0	1	1
449	449	6	6-10km	4	bpl	15000	1	3	0	0	0	0	0	0	1	0	0	0	0	1	1
450	450	6	6-10km	2	bpl	9900	0	3	0	0	0	0	0						0	1	1
451	451	5	11-15km	2	bpl	8250	0	3	0	0	0	0	0						0	1	1
452	452	5	11-15km	2	bpl	8600	1	1	1	1	0	0	0	0	1	0	0	0	0	1	1
453	453	5	11-15km	4	non-bpl	17766.7	1	1	1	1	0	0	0	0	1	0	0	0	0	0	1
454	454	5	11-15km	3	non-bpl	12500	1	1	1	1	0	0	0	1	1	0	0	0	0	0	1
455	455	6	6-10km	1	bpl	7200	1	3	0	0	0	0	0	0	1	0	0	0	0	1	1
456	456	6	6-10km	5	bpl	40833.3	1	1	0	0	0	0	0	1	1	0	0	0	0	1	1
457	457	5	11-15km	5	bpl	20833.3	0	3	0	0	0	0	0						1	1	1
458	458	6	6-10km	1	non-bpl	6000	0	3	0	0	0	0	0						0	0	1
459	459	5	11-15km	3	bpl	11100	1	1	1	1	1	1	0	1	1	0	0	0	0	1	1
460	460	5	11-15km	1	bpl	8000	1	1	0	0	0	0	0	0	1	0	0	0	0	1	1
461	461	5	11-15km	5	bpl	35000	1	1	0	1	0	0	0	0	1	1	0	0	0	1	1
462	462	5	11-15km	3	non-bpl	12400	1	1	1	1	1	0	0	0	1	0	0	0	0	0	1
463	463	5	11-15km	5	non-bpl	19666.7	0	1	1	1	0	0	0						0	0	0
464	464	5	11-15km	3	non-bpl	12125	1	1	1	1	0	0	0	1	1	0	0	0	0	0	1
465	465	5	11-15km	2	bpl	9000	1	1	1	1	0	0	0	0	1	1	0	0	1	1	1
466	466	5	11-15km	3	bpl	11550	1	1	0	0	0	0	0	1	1	0	0	0	0	1	1
467	467	5	11-15km	1	bpl	4750	1	1	1	1	0	0	0	0	1	1	0	0	0	1	1
468	468	1	Less than or equal to 5km	4	non-bpl	14500	1	1	1	0	0	0	0	0	1	0	0	0	0	0	1
469	469	5	11-15km	5	bpl	33333.3	1	1	0	0	0	0	0	0	0	1	0	0	1	1	0
470	470	5	11-15km	1	bpl	6700	0	1	0	1	0	0	0						0	1	1
471	471	5	11-15km	1	bpl	5000	1	1	1	1	0	0	0	1	1	0	0	0	1	1	1
472	472	5	11-15km	3	non-bpl	10666.7	1	1	0	0	0	0	0	1	1	0	0	0	0	1	0
473	473	5	11-15km	5	bpl	20000	1	1	0	0	0	0	0	1	1	0	0	0	1	1	0
474	474	5	11-15km	1	bpl	6000	1	1	0	1	0	0	0	1	1	0	0	0	0	1	1
475	475	5	11-15km	3	bpl	12100	1	1	1	1	0	1	1	0	1	0	0	0	0	1	1
476	476	5	11-15km	1	bpl	5000	1	1	1	1	0	0	0	1	1	0	0	0	1	1	1
477	477	5	11-15km	2	bpl	9000	1	1	0	0	0	0	0	1	1	0	0	0	1	1	1
478	478	6	6-10km	4	bpl	16666.7	0	3	0	0	0	0	0						1	1	1
479	479	6	6-10km	1	bpl	3000	0	3	0	0	0	0	0						1	1	1
480	480	6	6-10km	1	bpl	6000	1	1	1	0	0	0	0	1	1	0	0	0	0	1	1
481	481	6	6-10km	5	non-bpl	39000	1	1	0	0	0	0	0	0	1	0	0	0	0	0	1
482	482	6	6-10km	1	bpl	6000	1	1	0	0	0	0	0	0	1	0	0	0	0	1	1
483	483	6	6-10km	1	bpl	7000	1	1	0	0	0	0	0	1	1	1	0	0	0	1	1
484	484	6	6-10km	2	bpl	10000	0	1	0	0	0	0	0						0	1	1
485	485	6	6-10km	5	non-bpl	32500	1	1	1	1	0	0	0	0	1	1	0	0	0	1	0
486	486	6	6-10km	1	bpl	7000	1	1	0	0	0	0	0	1	1	1	0	0	1	1	1
487	487	3	6-10km	5	non-bpl	28333.3	1	1	1	1	0	0	0	1	1	1	0	0	0	1	0
488	488	3	6-10km	5	non-bpl	20000	1	1	0	0	0	0	0	0	1	0	0	0	0	1	0
489	489	3	6-10km	1	non-bpl	6000	1	1	1	0	0	0	0	1	1	0	0	0	0	1	0
490	490	3	6-10km	2	non-bpl	10000	1	1	1	1	1	1	1	1	1	1	0	0	0	0	1
491	491	6	6-10km	2	bpl	10000	1	1	1	1	0	0	0	1	1	0	0	0	0	1	1
492	492	6	6-10km	4	bpl	18333.3	1	1	1	1	0	0	0	1	1	0	0	0	1	1	1
493	493	6	6-10km	5	bpl	31666.7	1	1	1	1	0	0	0	0	1	1	0	0	0	1	1
494	494	6	6-10km	3	bpl	14000	1	1	1	1	0	0	0	0	1	1	0	0	1	0	1
495	495	6	6-10km	3	bpl	10500	1	1	1	1	0	0	0	1	1	0	0	0	1	1	1
496	496	5	11-15km	4	bpl	18333.3	1	1	0	1	0	0	0	0	1	0	0	0	1	1	1
497	497	5	11-15km	2	bpl	9000	1	1	1	1	0	0	0	0	1	0	0	0	0	1	1
498	498	5	11-15km	1	bpl	7000	0	3	0	0	0	0	0						0	1	1
499	499	5	11-15km	2	bpl	8166.67	0	3	0	0	0	0	0						0	1	1
500	500	5	11-15km	5	non-bpl	21900	1	1	0	1	0	0	0	0	1	0	0	0	0	0	1
501	501	5	11-15km	1	non-bpl	4666.67	0	3	0	0	0	0	0						0	1	0
502	502	5	11-15km	5	non-bpl	31666.7	0	3	0	0	0	0	0						0	0	0
503	503	5	11-15km	4	non-bpl	14166.7	0	3	0	0	0	0	0						0	1	0
504	504	5	11-15km	5	non-bpl	27500	1	1	1	1	1	0	0	0	1	0	0	0	0	0	0
505	505	5	11-15km	3	bpl	13000	0	3	1	1	0	0	0						0	1	1
506	506	6	6-10km	5	bpl	32000	0	3	1	1	0	0	0						0	1	1
507	507	6	6-10km	5	bpl	33333.3	0	3	0	0	0	0	0						1	1	1
508	508	6	6-10km	5	non-bpl	45000	1	1	1	1	1	1	1	0	1	0	0	0	0	0	1
509	509	6	6-10km	3	bpl	14000	0	3	0	0	0	0	0						1	1	1
510	510	3	6-10km	1	non-bpl	4466.67	0	3	0	0	0	0	0						0	0	0
511	511	3	6-10km	4	non-bpl	17583.3	1	3	0	0	0	0	0	0	1	0	0	0	0	1	0
512	512	3	6-10km	5	non-bpl	46666.7	1	1	0	0	0	0	0	1	1	0	0	0	0	0	0
513	513	3	6-10km	3	bpl	11766.7	1	3	0	0	0	0	0	1	1	0	0	0	1	1	1
514	514	3	6-10km	5	bpl	20000	1	1	1	1	0	0	0	1	1	0	0	0	1	1	1
515	515	9	more than 15	4	non-bpl	17500	0	3	0	0	0	0	0						0	1	0
516	516	9	more than 15	1	non-bpl	7666.67	0	3	0	0	0	0	0						0	1	0
517	517	9	more than 15	4	bpl	15166.7	0	3	0	0	0	0	0						1	1	1
518	518	1	Less than or equal to 5km	4	non-bpl	16000	1	1	1	1	0	0	0	1	1	0	0	0	0	0	1
519	519	6	6-10km	5	bpl	30333.3	0	3	0	0	0	0	0						1	1	1
520	520	6	6-10km	1	bpl	1666.67	1	1	1	1	0	0	0	0	1	0	0	0	1	1	1
521	521	6	6-10km	3	bpl	10500	0	1	1	1	1	0	0						0	1	1
522	522	6	6-10km	1	bpl	8000	0	3	0	0	0	0	0						0	1	1
523	523	6	6-10km	3	bpl	12000	0	3	0	0	0	0	0						0	1	1
524	524	6	6-10km	1	bpl	4200	0	3	0	0	0	0	0						0	1	1
525	525	6	6-10km	3	bpl	13000	1	1	1	1	0	0	0	0	1	0	0	0	1	1	1
526	526	6	6-10km	4	non-bpl	17083.3	1	1	1	1	1	1	1	0	1	0	0	0	0	0	1
527	527	6	6-10km	3	bpl	12000	1	1	1	1	0	0	0	0	1	0	0	0	1	1	1
528	528	6	6-10km	3	bpl	13666.7	1	3	1	1	0	0	0	0	1	0	0	0	1	0	1
529	529	3	6-10km	4	bpl	16500	1	1	1	1	1	1	1	0	1	1	0	0	1	1	1
530	530	3	6-10km	2	bpl	10000	0	1	1	1	0	0	0						1	1	1
531	531	3	6-10km	4	non-bpl	16000	1	1	0	0	0	0	0	0	1	0	0	0	0	0	1
532	532	3	6-10km	2	bpl	10000	1	1	1	1	0	0	0	1	1	0	0	0	1	1	1
533	533	3	6-10km	5	bpl	27666.7	1	1	1	1	1	1	1	0	1	1	0	0	1	0	1
534	534	6	6-10km	3	non-bpl	12000	1	1	1	1	1	1	1	1	1	1	0	0	0	1	0
535	535	6	6-10km	1	non-bpl	7866.67	1	1	1	1	1	1	1	1	1	1	0	0	0	1	0
536	536	6	6-10km	5	bpl	21666.7	1	3	1	1	0	0	0	1	1	0	0	0	1	1	0
537	537	6	6-10km	3	non-bpl	13691.7	1	1	1	1	1	0	0	1	1	1	0	0	0	0	0
538	538	6	6-10km	3	bpl	12750	1	1	1	1	1	0	0	0	1	1	0	0	1	1	0
539	539	3	6-10km	5	non-bpl	20000	1	1	1	1	1	0	0	0	1	0	0	0	0	0	0
540	540	3	6-10km	1	bpl	833.333	1	1	1	1	0	0	0	0	1	0	0	0	1	1	1
541	541	3	6-10km	4	bpl	15500	1	1	1	1	1	0	0	0	1	0	0	0	0	1	1
542	542	3	6-10km	3	bpl	11166.7	1	1	1	1	0	0	0	0	1	0	0	0	1	1	1
543	543	3	6-10km	4	bpl	16166.7	1	1	1	1	1	0	0	0	1	0	0	0	0	1	1
544	544	9	more than 15	5	non-bpl	40000	1	1	1	1	0	0	0	0	1	0	0	0	1	0	0
545	545	9	more than 15	5	bpl	35000	0	1	1	1	1	1	1						0	1	1
546	546	9	more than 15	5	bpl	28000	0	3	0	0	0	0	0						1	0	1
547	547	9	more than 15	2	bpl	10000	1	1	1	1	1	0	0	0	1	1	0	0	0	1	1
548	548	9	more than 15	1	bpl	6000	0	3	0	0	0	0	0						1	1	1
549	549	1	Less than or equal to 5km	3	non-bpl	12000	1	1	1	1	1	1	1	1	1	1	0	0	0	1	0
550	550	6	6-10km	2	bpl	8583.33	0	3	0	0	0	0	0						1	1	1
551	551	9	more than 15	1	bpl	3100	0	3	0	0	0	0	0						1	1	1
552	552	9	more than 15	5	bpl	20100	1	3	0	0	0	0	0	0	1	0	0	0	1	1	1
553	553	9	more than 15	3	non-bpl	10500	0	3	0	0	0	0	0						0	0	0
554	554	9	more than 15	4	non-bpl	18083.3	0	3	0	0	0	0	0						0	1	0
555	555	12	more than 15	2	non-bpl	9166.67	0	3	0	0	0	0	0						0	1	0
556	556	3	6-10km	3	non-bpl	12000	1	1	1	1	0	0	0	1	1	0	0	0	0	0	1
557	557	3	6-10km	5	bpl	18500	1	1	1	1	0	0	0	1	1	0	0	0	1	1	1
558	558	3	6-10km	1	non-bpl	8000	1	1	0	0	0	0	0	0	1	0	0	0	0	1	0
559	559	3	6-10km	3	bpl	10500	1	1	1	1	1	1	1	0	1	1	0	0	1	1	0
560	560	3	6-10km	5	bpl	27333.3	1	1	1	0	0	0	0	0	1	1	0	0	1	1	0
561	561	1	Less than or equal to 5km	4	non-bpl	15000	1	1	0	0	0	0	0	1	1	1	0	0	0	1	0
562	562	1	Less than or equal to 5km	4	bpl	15000	1	1	0	0	0	0	0	1	1	1	0	0	0	1	1
563	563	6	6-10km	5	bpl	18700	1	1	1	1	1	1	1	1	1	0	0	0	0	1	1
564	564	6	6-10km	1	bpl	7500	1	1	1	1	1	1	1	1	1	0	0	0	0	1	1
565	565	6	6-10km	4	bpl	15000	1	1	1	1	1	1	1	1	1	0	0	0	0	1	1
566	566	9	more than 15	5	non-bpl	19050	1	3	0	0	0	0	0	0	1	0	0	0	0	1	0
567	567	9	more than 15	5	bpl	25833.3	1	3	0	0	0	0	0	1	1	0	0	0	1	1	0
568	568	9	more than 15	4	non-bpl	15000	1	3	0	0	0	0	0	0	1	0	0	0	0	0	0
569	569	9	more than 15	3	non-bpl	13833.3	1	3	0	0	0	0	0	0	1	0	0	0	0	0	1
570	570	9	more than 15	2	non-bpl	10000	0	3	0	0	0	0	0						0	0	1
571	571	1	Less than or equal to 5km	5	bpl	33333.3	0	3	0	0	0	0	0						1	1	1
572	572	1	Less than or equal to 5km	1	bpl	8000	0	3	0	0	0	0	0						0	1	1
573	573	1	Less than or equal to 5km	1	bpl	5000	1	1	1	1	1	0	0	1	1	0	0	0	1	1	1
574	574	1	Less than or equal to 5km	2	bpl	8508.33	1	1	1	1	1	0	0	1	1	0	0	0	1	1	0
575	575	9	more than 15	5	bpl	52500	1	1	0	0	0	0	0	1	1	0	0	0	1	1	0
576	576	3	6-10km	1	non-bpl	7000	1	1	0	0	0	0	0	0	1	0	0	0	0	0	1
577	577	3	6-10km	5	bpl	24666.7	1	1	1	1	1	1	1	1	1	0	0	0	0	1	1
578	578	3	6-10km	5	bpl	25200	1	1	1	1	1	1	1	1	1	1	0	0	1	1	1
579	579	3	6-10km	3	bpl	13100	1	1	1	1	1	0	0	0	1	0	0	0	1	1	1
580	580	9	more than 15	3	non-bpl	11183.3	1	3	0	0	0	0	0	0	1	0	0	0	0	1	0
581	581	9	more than 15	2	bpl	10000	1	1	0	0	0	0	0	1	1	0	0	0	0	1	1
582	582	9	more than 15	2	bpl	10055.4	1	1	1	1	0	0	0	1	1	0	0	0	0	1	1
583	583	9	more than 15	1	bpl	6000	1	1	0	0	0	0	0	1	1	0	0	0	0	1	1
584	584	3	6-10km	3	bpl	12500	1	1	0	0	0	0	0	0	1	0	0	0	1	1	1
585	585	1	Less than or equal to 5km	5	non-bpl	90000	1	1	1	1	0	0	0	1	1	1	0	0	0	1	0
586	586	1	Less than or equal to 5km	2	bpl	9000	1	1	1	1	0	0	0	1	1	1	0	0	1	1	1
587	587	1	Less than or equal to 5km	4	bpl	15700	1	1	0	0	0	0	0	0	1	1	0	0	0	1	1
588	588	1	Less than or equal to 5km	5	non-bpl	20000	1	1	1	1	1	1	1	1	1	1	0	0	0	0	0
589	589	1	Less than or equal to 5km	5	bpl	21833.3	1	1	1	1	0	0	0	1	1	0	0	0	0	1	1
590	590	1	Less than or equal to 5km	2	bpl	10000	1	1	1	1	1	1	1	1	1	1	0	0	1	1	1
591	591	1	Less than or equal to 5km	4	non-bpl	15000	1	1	1	1	0	1	1	1	0	1	0	0	0	1	0
592	592	1	Less than or equal to 5km	4	bpl	16666.7	1	1	1	1	0	0	0	1	1	0	0	0	0	1	1
593	593	1	Less than or equal to 5km	3	bpl	12000	1	1	1	0	0	0	0	1	1	1	0	0	0	1	1
594	594	1	Less than or equal to 5km	4	non-bpl	18000	0	3	0	0	0	0	0						0	1	0
595	595	1	Less than or equal to 5km	2	bpl	10000	1	1	1	1	0	0	0	1	1	1	0	0	0	1	1
596	596	1	Less than or equal to 5km	2	bpl	10000	1	1	1	1	1	1	1	1	1	1	0	0	0	1	1
597	597	1	Less than or equal to 5km	1	bpl	6008	1	1	1	0	0	0	0	1	1	1	0	0	0	1	1
598	598	1	Less than or equal to 5km	2	non-bpl	10000	1	1	1	1	1	1	1	1	1	1	0	0	0	0	1
599	599	1	Less than or equal to 5km	3	bpl	13500	1	1	1	1	1	1	1	1	1	1	0	0	1	1	0
600	600	1	Less than or equal to 5km	1	bpl	3000	1	1	1	1	0	0	0	1	1	0	0	0	1	1	1
601	601	1	Less than or equal to 5km	2	bpl	10000	1	1	1	1	0	0	0	1	1	0	0	0	1	1	1
602	602	11	more than 15	3	bpl	12700	0	3	0	0	0	0	0						1	1	1
603	603	11	more than 15	3	bpl	12000	1	1	0	0	0	0	0	0	1	0	0	0	0	1	1
604	604	9	more than 15	4	bpl	15833.3	1	1	1	1	0	0	0	0	1	0	0	0	1	1	1
605	605	9	more than 15	3	bpl	11200	1	3	0	0	0	0	0	0	1	0	0	0	1	1	1
606	606	9	more than 15	1	bpl	4216.67	0	3	0	0	0	0	0						0	1	1
607	607	9	more than 15	5	bpl	30000	0	3	0	0	0	0	0						1	1	0
608	608	1	Less than or equal to 5km	2	bpl	9000	0	3	1	1	0	0	0						1	1	1
609	609	1	Less than or equal to 5km	3	non-bpl	12166.7	1	1	1	1	1	1	1	0	1	0	0	0	0	0	1
610	610	1	Less than or equal to 5km	4	bpl	15125	1	1	1	1	1	0	0	0	1	0	0	0	0	1	1
611	611	1	Less than or equal to 5km	1	bpl	8000	1	1	1	1	1	0	0	0	1	0	0	0	1	1	1
612	612	1	Less than or equal to 5km	1	bpl	7350	0	3	0	0	0	0	0						1	1	1
613	613	1	Less than or equal to 5km	3	bpl	12000	1	1	1	1	1	1	1	0	1	0	0	0	0	1	1
614	614	1	Less than or equal to 5km	5	bpl	33333.3	1	1	1	1	1	0	0	0	1	0	0	0	1	1	1
615	615	1	Less than or equal to 5km	4	bpl	15000	1	1	1	1	1	1	1	0	1	0	0	0	0	1	1
616	616	1	Less than or equal to 5km	3	bpl	12000	0	3	1	1	0	0	0						0	1	1
617	617	1	Less than or equal to 5km	2	bpl	10000	1	1	1	1	1	1	0	0	1	0	0	0	1	1	1
618	618	1	Less than or equal to 5km	5	non-bpl	24333.3	1	1	1	1	1	0	0	1	1	0	0	0	0	1	0
619	619	1	Less than or equal to 5km	5	non-bpl	28500	1	1	1	1	1	1	1	1	1	1	0	0	0	1	0
620	620	1	Less than or equal to 5km	4	bpl	16666.7	1	1	0	1	0	0	0	0	1	0	0	0	0	1	1
621	621	1	Less than or equal to 5km	2	non-bpl	9000	1	1	1	1	0	0	0	0	1	1	0	0	0	1	0
622	622	1	Less than or equal to 5km	5	non-bpl	22000	1	1	1	0	0	0	0	1	1	0	0	0	0	0	0
623	623	1	Less than or equal to 5km	5	non-bpl	26000	1	1	1	1	0	0	0	1	1	0	0	0	0	1	0
624	624	1	Less than or equal to 5km	5	bpl	30000	1	1	1	1	0	0	0	1	1	0	0	0	1	1	1
625	625	1	Less than or equal to 5km	5	non-bpl	36500	0	1	1	1	0	0	0						0	1	0
626	626	1	Less than or equal to 5km	3	bpl	12000	0	3	0	0	0	0	0						1	1	1
627	627	1	Less than or equal to 5km	1	non-bpl	7000	0	3	0	0	0	0	0						0	0	0
628	628	1	Less than or equal to 5km	1	non-bpl	4000	1	1	1	0	0	0	0	0	1	1	0	0	0	0	1
629	629	1	Less than or equal to 5km	5	bpl	27166.7	1	1	1	0	0	0	0	1	1	0	0	0	0	1	1
630	630	1	Less than or equal to 5km	3	non-bpl	12250	1	1	1	0	0	0	0	0	1	1	0	0	0	0	1
631	631	1	Less than or equal to 5km	4	non-bpl	15000	0	1	0	0	0	0	0						0	0	1
632	632	1	Less than or equal to 5km	3	bpl	13500	1	1	1	1	1	1	0	0	1	0	0	0	0	1	1
633	633	9	more than 15	1	bpl	7600	1	1	1	1	1	0	0	0	1	0	0	0	0	1	1
634	634	1	Less than or equal to 5km	4	bpl	15000	0	3	0	0	0	0	0						0	1	1
635	635	1	Less than or equal to 5km	4	bpl	14300	1	1	1	1	1	1	1	1	1	1	0	0	0	1	1
636	636	11	more than 15	1	bpl	7333.33	1	1	1	1	0	0	0	1	1	0	0	0	1	1	1
637	637	11	more than 15	4	bpl	15100	1	1	1	1	0	0	0	0	1	0	0	0	1	1	1
638	638	11	more than 15	1	bpl	2916.67	0	1	0	0	0	0	0						0	1	1
639	639	1	Less than or equal to 5km	3	bpl	12000	1	1	1	1	1	0	0	0	1	1	0	0	1	1	1
640	640	1	Less than or equal to 5km	2	bpl	9000	0	1	1	1	1	0	0						1	1	1
641	641	1	Less than or equal to 5km	4	bpl	15000	1	1	1	1	1	0	0	0	1	0	0	0	0	1	1
642	642	11	more than 15	2	bpl	10000	0	3	0	0	0	0	0						0	1	1
643	643	1	Less than or equal to 5km	5	non-bpl	21000	1	1	1	1	0	0	0	0	1	1	0	0	0	0	1
644	644	1	Less than or equal to 5km	1	bpl	2500	1	1	1	1	1	0	0	0	1	1	0	0	1	1	1
645	645	1	Less than or equal to 5km	3	bpl	10666.7	0	1	1	1	0	0	0						1	1	1
646	646	1	Less than or equal to 5km	3	bpl	12000	1	1	1	1	1	0	0	0	1	0	0	0	1	1	1
647	647	1	Less than or equal to 5km	2	bpl	10000	1	1	1	1	1	1	1	0	1	1	0	0	0	1	1
648	648	1	Less than or equal to 5km	5	non-bpl	25000	1	1	1	1	1	0	0	0	1	1	0	0	0	0	1
649	649	1	Less than or equal to 5km	2	bpl	10000	1	1	1	1	1	0	0	0	1	1	0	0	1	1	1
650	650	11	more than 15	3	non-bpl	11666.7	0	3	0	0	0	0	0						0	1	0
651	651	1	Less than or equal to 5km	3	non-bpl	13250	1	1	1	1	1	1	1	0	1	0	0	0	0	1	0
652	652	1	Less than or equal to 5km	4	bpl	15000	1	1	1	0	0	0	0	0	1	0	0	0	1	1	1
653	653	1	Less than or equal to 5km	3	bpl	12000	1	1	1	1	0	0	0	1	1	0	0	0	0	1	1
654	654	1	Less than or equal to 5km	3	bpl	12900	1	1	1	0	0	0	0	1	1	0	0	0	0	1	1
655	655	1	Less than or equal to 5km	4	non-bpl	17000	1	1	1	0	0	0	0	1	1	1	0	0	0	0	1
656	656	1	Less than or equal to 5km	1	bpl	7100	1	1	1	1	1	1	1	1	1	1	0	0	1	1	0
657	657	1	Less than or equal to 5km	5	bpl	27500	1	1	1	1	1	0	1	0	1	1	0	0	0	1	1
658	658	1	Less than or equal to 5km	4	bpl	15000	1	1	1	1	1	1	1	0	1	1	0	0	1	1	1
659	659	1	Less than or equal to 5km	4	bpl	14050	1	1	1	0	0	0	0	0	1	0	0	0	1	1	1
660	660	1	Less than or equal to 5km	4	bpl	14600	1	1	1	1	1	0	0	0	1	0	0	0	0	1	1
661	661	1	Less than or equal to 5km	4	bpl	18000	1	1	1	1	0	0	0	0	1	0	0	0	1	1	1
662	662	1	Less than or equal to 5km	4	bpl	16333.3	1	3	0	0	0	0	0	0	1	0	0	0	0	1	1
663	663	1	Less than or equal to 5km	4	non-bpl	16000	1	1	1	0	0	0	0	0	1	1	0	0	0	0	1
664	664	1	Less than or equal to 5km	3	non-bpl	12500	1	1	1	0	0	0	0	0	1	1	0	0	0	0	1
665	665	1	Less than or equal to 5km	5	bpl	21266.7	1	1	1	1	0	0	0	1	1	0	0	0	0	1	1
666	666	1	Less than or equal to 5km	5	bpl	29166.7	1	1	1	1	0	0	0	1	1	0	0	0	1	1	1
667	667	1	Less than or equal to 5km	1	bpl	8000	1	1	1	1	0	0	0	0	1	0	0	0	0	1	1
668	668	1	Less than or equal to 5km	2	bpl	9100	1	1	1	1	0	0	0	1	1	0	0	0	1	1	1
669	669	1	Less than or equal to 5km	4	non-bpl	16666.7	1	1	1	1	0	0	0	0	1	1	0	0	0	1	0
670	670	1	Less than or equal to 5km	5	non-bpl	20166.7	0	3	0	0	0	0	0						0	0	0
671	671	1	Less than or equal to 5km	1	bpl	7500	1	1	1	1	0	0	0	1	1	0	0	0	1	1	1
672	672	1	Less than or equal to 5km	5	non-bpl	35308.3	1	1	1	1	1	1	1	1	1	0	0	0	0	0	0
673	673	7	11-15km	1	non-bpl	5166.67	1	1	1	1	0	1	0	0	1	0	0	0	0	1	0
674	674	7	11-15km	3	bpl	12350	0	1	0	0	0	0	0						1	1	0
675	675	7	11-15km	1	bpl	3250	0	3	0	0	0	0	0						1	1	1
676	676	1	Less than or equal to 5km	4	bpl	15000	1	1	1	0	0	0	0	1	1	1	0	0	1	1	1
677	677	1	Less than or equal to 5km	5	bpl	19500	1	1	1	0	0	0	0	0	1	0	0	0	1	0	1
678	678	1	Less than or equal to 5km	4	bpl	17500	1	1	1	0	0	0	0	0	1	0	0	0	1	1	1
679	679	1	Less than or equal to 5km	4	non-bpl	17000	1	1	1	1	1	1	1	1	1	0	0	0	0	0	1
680	680	11	more than 15	3	bpl	13000	1	1	1	1	0	0	0	1	1	0	0	0	0	1	1
681	681	11	more than 15	5	non-bpl	20083.3	1	3	0	0	0	0	0	0	1	0	0	0	0	1	0
682	682	11	more than 15	3	bpl	12500	1	1	1	1	0	0	0	0	1	1	0	0	1	1	1
683	683	11	more than 15	1	bpl	6000	1	1	1	1	0	0	0	0	1	0	0	0	1	1	1
684	684	11	more than 15	1	bpl	1433.33	1	1	1	1	0	0	0	0	1	1	0	0	1	1	1
685	685	7	11-15km	1	non-bpl	5166.67	0	1	0	0	0	0	0						0	1	0
686	686	7	11-15km	5	non-bpl	34000	1	1	1	0	0	0	0	0	1	1	0	0	0	0	1
687	687	11	more than 15	1	bpl	6000	1	1	1	0	0	0	0	1	1	0	0	0	1	1	1
688	688	11	more than 15	1	non-bpl	4250	1	1	1	1	0	0	0	1	1	0	0	0	0	1	0
689	689	2	Less than or equal to 5km	3	bpl	12000	1	1	1	1	1	0	0	1	1	1	0	0	0	1	1
690	690	2	Less than or equal to 5km	4	non-bpl	16250	0	3	0	0	0	0	0						0	1	0
691	691	2	Less than or equal to 5km	5	bpl	22000	1	1	1	1	1	1	1	1	1	1	1	0	1	1	0
692	692	11	more than 15	5	non-bpl	21300	1	1	1	1	0	0	0	0	1	0	0	0	0	0	1
693	693	11	more than 15	3	bpl	11500	0	3	0	0	0	0	0						0	1	1
694	694	11	more than 15	4	bpl	18000	1	1	1	0	0	0	0	1	1	0	0	0	0	1	1
695	695	11	more than 15	4	non-bpl	15208.3	0	3	0	0	0	0	0						0	0	0
696	696	11	more than 15	3	non-bpl	12500	0	3	0	0	0	0	0						0	0	0
697	697	7	11-15km	3	non-bpl	10933.3	1	1	1	0	0	0	0	1	1	0	0	0	0	1	0
698	698	7	11-15km	2	non-bpl	9000	0	1	0	0	0	0	0						0	0	1
699	699	7	11-15km	1	bpl	6500	0	1	0	0	0	0	0						1	1	0
700	700	7	11-15km	1	bpl	7916.67	1	1	0	0	0	0	0	0	1	1	0	0	0	1	1
701	701	7	11-15km	5	bpl	19000	1	1	1	1	0	0	0	1	1	0	0	0	1	0	1
702	702	7	11-15km	1	bpl	6250	1	1	1	1	1	0	0	0	1	1	0	0	1	1	1
703	703	7	11-15km	3	bpl	11183.3	1	1	1	1	1	0	0	0	1	1	0	0	1	1	1
704	704	7	11-15km	5	non-bpl	20100	1	1	1	1	1	1	1	1	1	0	0	0	0	0	0
705	705	7	11-15km	2	bpl	9500	1	1	1	1	1	0	0	0	1	1	0	0	1	1	0
706	706	7	11-15km	3	bpl	13500	1	1	1	1	1	0	0	0	1	1	0	0	1	1	1
707	707	6	6-10km	3	bpl	11083.3	1	1	1	1	1	0	0	1	1	1	0	0	1	1	1
708	708	11	more than 15	2	bpl	10100	0	3	0	0	0	0	0						1	1	1
709	709	11	more than 15	4	non-bpl	18100	1	1	1	1	1	1	1	1	1	1	0	0	0	0	0
710	710	11	more than 15	4	bpl	17166.7	0	3	0	0	0	0	0						1	1	1
711	711	11	more than 15	5	bpl	20933.3	0	3	0	0	0	0	0						1	1	1
712	712	7	11-15km	2	bpl	8800	0	3	0	0	0	0	0						0	1	1
713	713	7	11-15km	4	bpl	16600	0	3	0	0	0	0	0						0	1	1
714	714	2	Less than or equal to 5km	4	bpl	14666.7	1	1	1	1	1	0	0	0	1	0	0	0	1	1	1
715	715	2	Less than or equal to 5km	4	bpl	15333.3	1	1	0	0	0	0	0	0	1	0	0	0	1	1	1
716	716	2	Less than or equal to 5km	3	bpl	13000	1	1	1	1	1	0	0	0	1	0	0	0	1	1	1
717	717	2	Less than or equal to 5km	5	non-bpl	50000	1	1	1	1	1	1	1	0	1	1	0	0	1	0	0
718	718	2	Less than or equal to 5km	5	non-bpl	23083.3	1	3	0	0	0	0	0	0	1	0	0	0	0	0	0
719	719	7	11-15km	5	non-bpl	20333.3	0	3	0	0	0	0	0						1	0	0
720	720	7	11-15km	3	bpl	13333.3	1	1	1	0	0	0	0	0	1	0	0	0	1	1	0
721	721	7	11-15km	4	bpl	15250	0	3	0	0	0	0	0						1	1	0
722	722	7	11-15km	3	bpl	10500	0	3	0	0	0	0	0						0	1	1
723	723	11	more than 15	2	bpl	10000	0	3	0	0	0	0	0						0	1	1
724	724	11	more than 15	2	bpl	9500	0	3	0	0	0	0	0						0	1	1
725	725	11	more than 15	3	bpl	12000	0	3	0	0	0	0	0						0	1	1
726	726	11	more than 15	3	bpl	12166.7	1	1	1	1	1	0	0	0	1	1	0	0	1	1	1
727	727	11	more than 15	3	non-bpl	12000	0	3	1	1	0	0	0						0	0	0
728	728	7	11-15km	3	non-bpl	12600	0	3	0	0	0	0	0						0	0	1
729	729	7	11-15km	2	non-bpl	10000	0	3	0	0	0	0	0						0	0	1
730	730	7	11-15km	2	non-bpl	10100	0	3	0	0	0	0	0						0	0	1
731	731	7	11-15km	2	bpl	9100	0	3	0	0	0	0	0						1	1	0
732	732	7	11-15km	1	bpl	6000	0	3	0	0	0	0	0						1	1	1
733	733	12	more than 15	1	bpl	7666.67	1	1	1	1	1	1	1	0	1	0	0	0	1	1	1
734	734	12	more than 15	5	bpl	23333.3	1	1	1	1	0	0	0	0	1	0	0	0	1	1	1
735	735	12	more than 15	3	non-bpl	12000	0	3	0	0	0	0	0						0	0	1
736	736	12	more than 15	3	bpl	12500	0	3	0	0	0	0	0						1	1	1
737	737	7	11-15km	2	bpl	10000	0	3	1	1	0	0	0						0	1	1
738	738	7	11-15km	1	bpl	5000	0	1	0	0	0	0	0						0	1	1
739	739	7	11-15km	1	non-bpl	7800	0	3	0	0	0	0	0						0	1	0
740	740	7	11-15km	3	bpl	12000	0	3	0	0	0	0	0						0	1	1
741	741	2	Less than or equal to 5km	5	bpl	20833.3	1	1	1	1	1	0	0	1	1	0	0	0	1	1	1
742	742	2	Less than or equal to 5km	3	non-bpl	13750	0	3	0	0	0	0	0						0	0	0
743	743	2	Less than or equal to 5km	3	bpl	12000	0	3	0	0	0	0	0						0	1	1
744	744	2	Less than or equal to 5km	4	bpl	15000	0	3	0	0	0	0	0						1	1	1
745	745	7	11-15km	2	bpl	9166.67	0	1	1	1	1	0	0						1	1	0
746	746	4	6-10km	4	non-bpl	15000	1	1	1	1	1	0	0	0	1	1	0	0	0	0	1
747	747	4	6-10km	2	bpl	9000	1	1	1	1	1	0	0	0	1	0	0	0	1	1	1
748	748	4	6-10km	1	bpl	1500	0	3	0	0	0	0	0						1	1	1
749	749	4	6-10km	2	bpl	10000	1	1	1	1	1	1	1	0	1	1	0	0	1	1	1
750	750	4	6-10km	2	bpl	8500	1	1	1	1	0	0	0	1	1	0	0	0	0	1	1
751	751	4	6-10km	3	bpl	12000	0	3	0	0	0	0	0						1	1	1
752	752	4	6-10km	5	non-bpl	18583.3	1	1	1	1	1	0	0	1	1	0	0	0	0	1	0
753	753	4	6-10km	2	bpl	10000	1	1	0	0	0	0	0	1	1	0	0	0	0	1	1
754	754	4	6-10km	1	bpl	2650	1	1	1	1	1	1	1	1	1	0	0	0	1	1	0
755	755	2	Less than or equal to 5km	1	bpl	8000	1	1	1	0	0	0	0	0	1	1	0	0	1	1	0
756	756	2	Less than or equal to 5km	1	non-bpl	6500	0	3	0	0	0	0	0						0	1	0
757	757	2	Less than or equal to 5km	3	non-bpl	12533.3	1	1	1	1	0	0	0	0	1	1	0	0	0	1	0
758	758	2	Less than or equal to 5km	4	bpl	15500	1	1	1	1	0	0	0	0	1	0	0	0	0	1	1
759	759	2	Less than or equal to 5km	1	bpl	1166.67	0	1	1	1	0	0	0						1	1	1
760	760	4	6-10km	5	bpl	25266.7	1	1	1	1	0	0	0	0	1	0	0	0	1	1	1
761	761	4	6-10km	2	bpl	8933.33	1	1	1	0	0	0	0	0	1	1	0	0	0	1	1
762	762	2	Less than or equal to 5km	3	non-bpl	13500	1	1	0	0	0	0	0	0	1	0	0	0	0	1	0
763	763	4	6-10km	2	bpl	10000	0	1	1	1	0	0	0						0	1	1
764	764	4	6-10km	1	bpl	1666.67	0	3	0	0	0	0	0						1	1	1
765	765	4	6-10km	4	non-bpl	15000	1	1	1	1	0	0	0	0	1	0	0	0	0	0	1
766	766	2	Less than or equal to 5km	2	bpl	9000	0	3	0	0	0	0	0						1	1	0
767	767	2	Less than or equal to 5km	3	bpl	11000	1	1	1	1	1	1	1	0	1	0	0	0	1	1	1
768	768	2	Less than or equal to 5km	2	bpl	10100	1	3	0	0	0	0	0	0	1	1	0	0	0	1	1
769	769	2	Less than or equal to 5km	4	non-bpl	17500	1	1	1	1	0	0	0	0	1	1	0	0	0	1	0
770	770	11	more than 15	4	non-bpl	15100	0	3	0	0	0	0	0						0	1	0
771	771	11	more than 15	2	bpl	10000	1	1	1	1	0	0	0	1	1	0	0	0	1	1	1
772	772	1	Less than or equal to 5km	5	non-bpl	26250	0	3	0	0	0	0	0						0	0	0
773	773	7	11-15km	1	non-bpl	6000	1	1	1	1	1	1	1	1	1	1	0	0	0	1	0
774	774	7	11-15km	4	bpl	15000	0	3	0	0	0	0	0						0	1	1
775	775	7	11-15km	5	bpl	27916.7	1	1	0	0	0	0	0	1	1	1	0	0	1	1	1
776	776	7	11-15km	2	non-bpl	10000	1	1	0	0	0	0	0	1	1	1	0	0	0	0	0
777	777	7	11-15km	3	non-bpl	13833.3	1	1	0	0	0	0	0	0	1	0	0	0	0	1	0
778	778	2	Less than or equal to 5km	1	bpl	1000	1	1	1	1	1	0	0	0	1	0	0	0	1	1	0
779	779	2	Less than or equal to 5km	3	non-bpl	14000	1	1	0	0	0	0	0	1	1	0	0	0	0	1	0
780	780	2	Less than or equal to 5km	5	bpl	20000	1	1	1	1	0	0	0	1	1	1	0	0	1	1	1
781	781	2	Less than or equal to 5km	1	non-bpl	6666.67	1	1	1	1	0	0	0	1	1	1	0	0	0	1	0
782	782	2	Less than or equal to 5km	5	non-bpl	30166.7	1	1	0	0	0	0	0	1	1	0	0	0	0	1	0
783	783	4	6-10km	4	bpl	15000	1	1	1	1	0	0	0	1	1	1	0	0	1	1	1
784	784	2	Less than or equal to 5km	2	non-bpl	9000	1	1	1	1	1	1	1	0	1	1	0	0	0	0	1
785	785	2	Less than or equal to 5km	5	non-bpl	19716.7	1	1	1	1	1	0	0	0	1	0	0	0	0	0	0
786	786	2	Less than or equal to 5km	5	bpl	19633.3	0	1	1	1	0	0	0						1	1	0
787	787	2	Less than or equal to 5km	5	bpl	20250	1	3	0	0	0	0	0	0	1	1	0	0	1	1	1
788	788	2	Less than or equal to 5km	3	bpl	13000	1	1	1	1	0	0	0	1	0	1	0	0	1	1	1
789	789	12	more than 15	5	non-bpl	22500	0	3	0	0	0	0	0						0	0	0
790	790	12	more than 15	3	bpl	12000	1	1	1	1	1	0	0	0	1	0	0	0	1	1	1
791	791	12	more than 15	3	bpl	10291.7	0	3	0	0	0	0	0						1	1	1
792	792	12	more than 15	5	bpl	25000	0	3	0	0	0	0	0						0	1	1
793	793	12	more than 15	4	bpl	16000	1	1	0	1	0	0	0	0	1	0	0	0	0	1	1
794	794	12	more than 15	2	bpl	8916.67	0	3	0	0	0	0	0						1	1	1
795	795	12	more than 15	5	bpl	20000	1	3	0	0	0	0	0	0	1	0	0	0	1	1	1
796	796	12	more than 15	3	non-bpl	10500	0	3	0	0	0	0	0						0	0	1
797	797	12	more than 15	4	bpl	14966.7	1	1	1	1	0	0	0	0	1	0	0	0	0	1	1
798	798	12	more than 15	3	bpl	10800	1	1	1	1	1	1	1	0	1	1	0	0	1	1	1
799	799	4	6-10km	1	bpl	6000	0	3	0	0	0	0	0						1	1	1
800	800	2	Less than or equal to 5km	2	bpl	10000	1	1	1	0	0	0	0	0	1	1	0	0	1	1	1
801	801	4	6-10km	1	non-bpl	4250	0	3	0	0	0	0	0						0	1	0
802	802	12	more than 15	1	bpl	7000	0	3	0	0	0	0	0						1	1	1
803	803	12	more than 15	5	bpl	21916.7	1	1	1	1	0	0	0	0	1	0	0	0	1	1	1
804	804	12	more than 15	1	bpl	8000	1	1	1	1	0	0	0	1	1	0	0	0	1	1	1
805	805	4	6-10km	4	bpl	15000	1	1	0	0	0	0	0	0	1	0	0	0	1	1	1
806	806	4	6-10km	3	bpl	12400	0	3	0	0	0	0	0						1	1	1
807	807	4	6-10km	3	bpl	12266.7	0	3	0	0	0	0	0						0	1	1
808	808	12	more than 15	4	bpl	15000	0	3	0	0	0	0	0						1	1	1
809	809	4	6-10km	1	non-bpl	4666.67	0	3	0	0	0	0	0						0	1	0
810	810	12	more than 15	3	non-bpl	12000	1	1	0	0	0	0	0	1	1	0	0	0	0	0	1
811	811	4	6-10km	5	bpl	33500	0	3	0	0	0	0	0						1	1	1
812	812	6	6-10km	5	bpl	18500	1	1	1	1	0	0	0	0	1	0	0	0	1	1	1
813	813	6	6-10km	2	bpl	10000	1	1	1	1	0	1	1	0	1	1	0	0	1	1	1
814	814	5	11-15km	5	non-bpl	28250	1	1	1	1	0	0	0	0	1	1	0	0	0	0	1
815	815	5	11-15km	1	bpl	8000	0	3	0	0	0	0	0						1	1	1
816	816	5	11-15km	4	bpl	18000	0	3	0	0	0	0	0						1	1	1
817	817	8	6-10km	3	bpl	10291.7	0	3	0	0	0	0	0						1	1	0
818	818	9	more than 15	3	non-bpl	14000	1	3	0	0	0	0	0	0	1	1	0	0	0	0	1
819	819	11	more than 15	1	bpl	8000	1	1	1	1	1	0	0	1	1	0	0	0	1	1	0
820	820	11	more than 15	2	non-bpl	9000	0	3	0	0	0	0	0						0	0	0
821	821	3	6-10km	5	bpl	27333.3	1	1	1	1	0	0	0	0	1	1	0	0	1	0	1
822	822	3	6-10km	2	bpl	9166.67	1	3	0	0	0	0	0	0	1	0	0	0	1	1	1
823	823	2	Less than or equal to 5km	4	bpl	15016.7	1	1	1	1	0	0	0	0	1	0	0	0	0	1	1
824	824	7	11-15km	3	non-bpl	12716.7	0	3	0	0	0	0	0						0	0	1
825	825	12	more than 15	5	bpl	39083.3	1	1	1	1	0	0	0	0	1	0	0	0	1	1	1
826	826	12	more than 15	1	bpl	8000	1	1	1	1	0	0	0	0	1	1	0	0	0	1	1
